# Supplementary material for: 6-[4-Chloro-2-(trifluoro­meth­yl)phen­yl]-3-fluoro-2-methyl­pyridine
Source: Acta Crystallogr Sect E Struct Rep Online. 2012 Nov 17;68(Pt 12):o3370. doi: 10.1107/S1600536812046211 (PMC3588966; doi:10.1107/S1600536812046211)
Supplement: Supplementary file 1 [file e-68-o3370-sup1.cif]

##############################################################################
#                                                                            #
# This CIF contains the data in a paper accepted for publication in          #
# Acta Crystallographica Section E. It conforms to the requirements of       #
# Notes for Authors for Acta Crystallographica Section E, and has been       #
# peer reviewed under the auspices of the IUCr Commission on Journals.       #
#                                                                            #
# Full details of the Crystallographic Information File format               #
# are given in the paper "The Crystallographic Information File (CIF):       #
# a New Standard Archive File for Crystallography" by S. R. Hall, F. H.      #
# Allen and I. D. Brown [Acta Cryst. (1991), A47, 655-685].                  #
#                                                                            #
# The current version of the core CIF dictionary is obtainable from          #
# ftp://ftp.iucr.org/pub/cif_core.dic.                                       #
#                                                                            #
# Software is freely available for graphical display of the structure(s)     #
# in this CIF. For information consult the CIF software page                 #
# http://www.iucr.org/resources/cif/software.                                #
#                                                                            #
# This file may be used for bona fide research purposes within the           #
# scientific community so long as proper attribution is given to the journal # 
# article from which it was obtained.                                        #
#                                                                            #
##############################################################################
data_global
_audit_creation_method     'WinGX routine CIF_UPDATE'
_journal_date_recd_electronic     2012-10-14
_journal_date_accepted     2012-11-08
_journal_name_full     'Acta Crystallographica, Section E'
_journal_year     2012
_journal_volume     68
_journal_issue     12
_journal_page_first     o3370
_journal_page_last     o3370
_journal_paper_category     QO
_journal_paper_doi     10.1107/S1600536812046211
_journal_coeditor_code     IS5209
_publ_contact_author_name     'S. Sreenivasa'
_publ_contact_author_address
;
Department of Studies and Research in Chemistry
Tumkur University, Tumkur
Karnataka 572 103, India
;
_publ_contact_author_email     'drsreenivasa@yahoo.co.in'
_publ_contact_author_fax     '08162270719'
_publ_contact_author_phone     '9620230672'
_publ_section_title
;
6-[4-Chloro-2-(trifluoromethyl)phenyl]-3-fluoro-2-methylpyridine
;
loop_
    _publ_author_name
    _publ_author_footnote
    _publ_author_address
    'Sreenivasa, S.' .
;
Department of Studies and Research in Chemistry
Tumkur University, Tumkur
Karnataka 572 103, India
;
    'Manojkumar, K. E.' .
;
Department of Studies and Research in Chemistry
Tumkur University, Tumkur
Karnataka 572 103, India
;
    'Suchetan, P. A.' .
;
Department of Studies and Research in Chemistry, U.C.S,
Tumkur University, Tumkur
Karnataka 572 103, India
;
    'Mohan, N. R.' .
;
Department of Studies and Research in Chemistry
Tumkur University, Tumkur
Karnataka 572 103, India
;
    'Palakshamurthy, B. S.' .
;
Department of Studies and Research in Physics, U.C.S.
Tumkur University, Tumkur
Karnataka 572 103, India
;
    'Srinivasan, T.' .
;
Centre of Advanced Study in Crystallography and Biophysics
University of Madras Guindy Campus, Chennai 600 025, India
;
    'Velmurgan, D.' .
;
Centre of Advanced Study in Crystallography and Biophysics
University of Madras Guindy Campus, Chennai 600 025, India
;
data_I
_audit_creation_method     'WinGX routine CIF_UPDATE'
_chemical_name_systematic
;
6-[4-Chloro-2-(trifluoromethyl)phenyl]-3-fluoro-2-methylpyridine
;
_chemical_formula_moiety     'C13 H8 Cl F4 N'
_chemical_formula_sum     'C13 H8 Cl F4 N'
_chemical_formula_iupac     'C13 H8 Cl F4 N'
_chemical_formula_weight     289.65
_chemical_melting_point     408
_symmetry_cell_setting     monoclinic
_symmetry_space_group_name_H-M     'P 21/n'
_symmetry_space_group_name_hall     '-P 2yn'
loop_
    _symmetry_equiv_pos_as_xyz
    'x, y, z'
    '-x+1/2, y+1/2, -z+1/2'
    '-x, -y, -z'
    'x-1/2, -y-1/2, z-1/2'
_cell_length_a     13.1813(7)
_cell_length_b     4.5837(3)
_cell_length_c     20.4448(11)
_cell_angle_alpha     90
_cell_angle_beta     92.441(3)
_cell_angle_gamma     90
_cell_volume     1234.14(12)
_cell_formula_units_Z     4
_cell_measurement_reflns_used     2116
_cell_measurement_theta_min     1.8
_cell_measurement_theta_max     26.8
_cell_measurement_temperature     293(2)
_cell_special_details     Prism
_exptl_crystal_description     Prism
_exptl_crystal_colour     'colourless'
_exptl_crystal_size_max     0.2
_exptl_crystal_size_mid     0.18
_exptl_crystal_size_min     0.16
_exptl_crystal_density_diffrn     1.559
_exptl_crystal_density_method     'not measured'
_exptl_crystal_F_000     584
_exptl_absorpt_coefficient_mu     0.343
_exptl_absorpt_correction_type     none
_exptl_special_details     ?
_diffrn_ambient_temperature     293(2)
_diffrn_radiation_type     MoK\a
_diffrn_radiation_wavelength     0.71073
_diffrn_radiation_source     'fine-focus sealed tube'
_diffrn_radiation_monochromator     graphite
_diffrn_measurement_device_type     'Bruker APEXII CCD area-detector'
_diffrn_measurement_method     multi-scan
_diffrn_detector_area_resol_mean     1.20
_diffrn_reflns_number     11077
_diffrn_reflns_av_R_equivalents     0.0309
_diffrn_reflns_theta_min     1.8
_diffrn_reflns_theta_max     28.32
_diffrn_reflns_theta_full     28.32
_diffrn_measured_fraction_theta_max     0.988
_diffrn_measured_fraction_theta_full     0.988
_diffrn_reflns_limit_h_min     -17
_diffrn_reflns_limit_h_max     17
_diffrn_reflns_limit_k_min     -5
_diffrn_reflns_limit_k_max     6
_diffrn_reflns_limit_l_min     -27
_diffrn_reflns_limit_l_max     27
_refine_special_details
;
Refinement of <i>F</i>^2^ against ALL reflections. The weighted <i>R</i>-factor
<i>wR</i> and goodness of fit <i>S</i> are based on <i>F</i>^2^, conventional
<i>R</i>-factors <i>R</i> are based on <i>F</i>, with <i>F</i> set to zero for
negative <i>F</i>^2^. The threshold expression of <i>F</i>^2^ >
\s(<i>F</i>^2^) is used only for calculating <i>R</i>-factors(gt) <i>etc</i>.
and is not relevant to the choice of reflections for refinement.
<i>R</i>-factors based on <i>F</i>^2^ are statistically about twice as large
as those based on <i>F</i>, and <i>R</i>- factors based on ALL data will be
even larger.
;
_reflns_number_total     3033
_reflns_number_gt     2116
_reflns_threshold_expression     I>2sigma(I)
_refine_ls_structure_factor_coef     Fsqd
_refine_ls_matrix_type     full
_refine_ls_R_factor_all     0.0641
_refine_ls_R_factor_gt     0.0424
_refine_ls_wR_factor_ref     0.1294
_refine_ls_goodness_of_fit_ref     1.013
_refine_ls_restrained_S_all     1.013
_refine_ls_number_reflns     3033
_refine_ls_number_parameters     173
_refine_ls_number_restraints     0
_refine_ls_number_constraints     0
_refine_ls_hydrogen_treatment     constr
_refine_ls_weighting_scheme     calc
_refine_ls_weighting_details
         'calc w=1/[\s^2^(Fo^2^)+(0.0549P)^2^+0.4806P] where P=(Fo^2^+2Fc^2^)/3'
_atom_sites_solution_hydrogens     geom
_atom_sites_solution_primary     direct
_atom_sites_solution_secondary     difmap
_refine_ls_shift/su_max     0.001
_refine_ls_shift/su_mean     0
_refine_diff_density_max     0.226
_refine_diff_density_min     -0.298
_refine_ls_extinction_method     none
loop_
    _atom_type_symbol
    _atom_type_description
    _atom_type_scat_dispersion_real
    _atom_type_scat_dispersion_imag
    _atom_type_scat_source
    C C 0.0033 0.0016 'International Tables Vol C Tables 4.2.6.8 and 6.1.1.4'
    H H 0 0 'International Tables Vol C Tables 4.2.6.8 and 6.1.1.4'
    F F 0.0171 0.0103 'International Tables Vol C Tables 4.2.6.8 and 6.1.1.4'
    Cl Cl 0.1484 0.1585 'International Tables Vol C Tables 4.2.6.8 and 6.1.1.4'
    N N 0.0061 0.0033 'International Tables Vol C Tables 4.2.6.8 and 6.1.1.4'
_computing_data_collection     'APEX2 (Bruker, 2004)'
_computing_cell_refinement     'SAINT-Plus (Bruker, 2004)'
_computing_data_reduction     'SAINT-Plus (Bruker, 2004)'
_computing_structure_solution     'SHELXS97 (Sheldrick, 2008)'
_computing_structure_refinement     'SHELXL97 (Sheldrick, 2008)'
_computing_molecular_graphics     'ORTEP-3 (Farrugia, 2012)'
_computing_publication_material     'SHELXL97 (Sheldrick, 2008)'
loop_
    _atom_site_type_symbol
    _atom_site_label
    _atom_site_fract_x
    _atom_site_fract_y
    _atom_site_fract_z
    _atom_site_U_iso_or_equiv
    _atom_site_adp_type
    _atom_site_calc_flag
    _atom_site_refinement_flags
    _atom_site_occupancy
    _atom_site_disorder_assembly
    _atom_site_disorder_group
    Cl Cl1 0.83131(5) 0.3848(2) 0.03175(3) 0.0883(3) Uani d . 1 . .
    F F1 1.12038(13) 1.0835(4) 0.09837(7) 0.0978(6) Uani d . 1 . .
    F F2 1.18924(9) 0.8102(3) 0.17220(10) 0.0964(5) Uani d . 1 . .
    F F3 1.11540(11) 1.2001(3) 0.19839(7) 0.0781(4) Uani d . 1 . .
    F F4 1.09214(11) 1.1818(4) 0.46328(6) 0.0853(5) Uani d . 1 . .
    N N1 0.93981(11) 1.0496(3) 0.31763(7) 0.0451(3) Uani d . 1 . .
    C C1 0.87112(13) 0.6135(5) 0.21835(9) 0.0528(5) Uani d . 1 . .
    H H1 0.8368 0.5883 0.2568 0.063 Uiso calc R 1 . .
    C C2 0.83018(14) 0.4976(5) 0.16091(9) 0.0589(5) Uani d . 1 . .
    H H2 0.7693 0.395 0.1605 0.071 Uiso calc R 1 . .
    C C3 0.88083(15) 0.5361(5) 0.10418(9) 0.0565(5) Uani d . 1 . .
    C C4 0.96922(14) 0.6939(5) 0.10389(9) 0.0552(5) Uani d . 1 . .
    H H4 1.0015 0.7239 0.0649 0.066 Uiso calc R 1 . .
    C C5 1.01029(13) 0.8085(4) 0.16185(9) 0.0472(4) Uani d . 1 . .
    C C6 0.96206(12) 0.7668(4) 0.22062(9) 0.0445(4) Uani d . 1 . .
    C C7 1.10812(16) 0.9742(5) 0.15823(11) 0.0609(5) Uani d . 1 . .
    C C8 1.00181(13) 0.8725(4) 0.28603(9) 0.0453(4) Uani d . 1 . .
    C C9 1.09464(14) 0.7800(5) 0.31331(11) 0.0587(5) Uani d . 1 . .
    H H9 1.1349 0.6502 0.291 0.07 Uiso calc R 1 . .
    C C10 1.12574(16) 0.8841(5) 0.37399(11) 0.0638(6) Uani d . 1 . .
    H H10 1.1876 0.8282 0.3937 0.077 Uiso calc R 1 . .
    C C11 1.06333(16) 1.0706(5) 0.40409(10) 0.0571(5) Uani d . 1 . .
    C C12 0.96959(14) 1.1523(4) 0.37664(9) 0.0485(4) Uani d . 1 . .
    C C13 0.90004(18) 1.3525(5) 0.41073(10) 0.0642(6) Uani d . 1 . .
    H H13A 0.8421 1.3959 0.3823 0.096 Uiso calc R 1 . .
    H H13B 0.9352 1.5301 0.422 0.096 Uiso calc R 1 . .
    H H13C 0.8779 1.2605 0.4498 0.096 Uiso calc R 1 . .
loop_
    _atom_site_aniso_label
    _atom_site_aniso_U_11
    _atom_site_aniso_U_22
    _atom_site_aniso_U_33
    _atom_site_aniso_U_12
    _atom_site_aniso_U_13
    _atom_site_aniso_U_23
    Cl1 0.0773(4) 0.1319(7) 0.0551(3) -0.0171(4) -0.0033(3) -0.0247(4)
    F1 0.1080(12) 0.1124(13) 0.0752(9) -0.0472(10) 0.0308(8) 0.0014(9)
    F2 0.0459(7) 0.0725(10) 0.1719(16) -0.0025(6) 0.0166(8) -0.0082(10)
    F3 0.0911(9) 0.0542(8) 0.0897(10) -0.0197(7) 0.0125(7) -0.0126(7)
    F4 0.0926(10) 0.0965(11) 0.0645(8) 0.0001(8) -0.0251(7) -0.0226(8)
    N1 0.0467(8) 0.0453(8) 0.0433(7) 0.0016(6) 0.0034(6) 0.0002(6)
    C1 0.0444(9) 0.0704(13) 0.0438(9) -0.0028(9) 0.0057(7) 0.0011(9)
    C2 0.0436(9) 0.0797(15) 0.0535(11) -0.0116(10) 0.0012(8) -0.0005(10)
    C3 0.0505(10) 0.0717(14) 0.0471(10) 0.0010(10) 0.0000(8) -0.0079(10)
    C4 0.0539(10) 0.0649(13) 0.0477(10) 0.0011(9) 0.0122(8) -0.0030(9)
    C5 0.0432(9) 0.0463(10) 0.0526(10) 0.0013(8) 0.0078(7) -0.0038(8)
    C6 0.0410(8) 0.0463(10) 0.0464(9) 0.0061(7) 0.0032(7) -0.0021(8)
    C7 0.0592(12) 0.0535(12) 0.0710(13) -0.0077(10) 0.0164(10) -0.0069(11)
    C8 0.0431(9) 0.0460(10) 0.0470(9) 0.0014(7) 0.0024(7) -0.0006(8)
    C9 0.0483(10) 0.0615(13) 0.0656(12) 0.0120(9) -0.0042(9) -0.0081(10)
    C10 0.0507(11) 0.0709(15) 0.0684(13) 0.0043(10) -0.0145(9) -0.0026(11)
    C11 0.0626(12) 0.0567(12) 0.0508(10) -0.0059(10) -0.0099(9) -0.0062(9)
    C12 0.0557(10) 0.0437(10) 0.0460(9) -0.0040(8) 0.0030(8) 0.0001(8)
    C13 0.0785(14) 0.0619(14) 0.0526(11) 0.0043(11) 0.0078(10) -0.0098(10)
_geom_special_details
;
All e.s.d.'s (except the e.s.d. in the dihedral angle between two l.s. planes)
are estimated using the full covariance matrix. The cell e.s.d.'s are taken
into account individually in the estimation of e.s.d.'s in distances, angles
and torsion angles; correlations between e.s.d.'s in cell parameters are only
used when they are defined by crystal symmetry. An approximate (isotropic)
treatment of cell e.s.d.'s is used for estimating e.s.d.'s involving l.s.
planes.
;
loop_
    _geom_bond_atom_site_label_1
    _geom_bond_atom_site_label_2
    _geom_bond_site_symmetry_2
    _geom_bond_distance
    _geom_bond_publ_flag
    Cl1 C3 . 1.737(2) ?
    F1 C7 . 1.339(3) ?
    F2 C7 . 1.328(3) ?
    F3 C7 . 1.322(2) ?
    F4 C11 . 1.353(2) ?
    N1 C8 . 1.338(2) ?
    N1 C12 . 1.338(2) ?
    C1 C2 . 1.378(3) ?
    C1 H1 . 0.93 ?
    C2 H2 . 0.93 ?
    C3 C2 . 1.374(3) ?
    C4 C3 . 1.372(3) ?
    C4 H4 . 0.93 ?
    C5 C4 . 1.385(3) ?
    C5 C7 . 1.501(3) ?
    C6 C1 . 1.388(3) ?
    C6 C5 . 1.396(2) ?
    C8 C9 . 1.389(2) ?
    C8 C6 . 1.496(2) ?
    C9 C10 . 1.375(3) ?
    C9 H9 . 0.93 ?
    C10 H10 . 0.93 ?
    C11 C10 . 1.352(3) ?
    C11 C12 . 1.387(3) ?
    C12 C13 . 1.491(3) ?
    C13 H13A . 0.96 ?
    C13 H13B . 0.96 ?
    C13 H13C . 0.96 ?
loop_
    _geom_angle_atom_site_label_1
    _geom_angle_atom_site_label_2
    _geom_angle_atom_site_label_3
    _geom_angle_site_symmetry_1
    _geom_angle_site_symmetry_3
    _geom_angle
    _geom_angle_publ_flag
    C8 N1 C12 . . 119.16(15) ?
    C2 C1 C6 . . 121.99(17) ?
    C2 C1 H1 . . 119 ?
    C6 C1 H1 . . 119 ?
    C3 C2 C1 . . 118.89(18) ?
    C3 C2 H2 . . 120.6 ?
    C1 C2 H2 . . 120.6 ?
    C4 C3 C2 . . 120.98(18) ?
    C4 C3 Cl1 . . 119.69(15) ?
    C2 C3 Cl1 . . 119.33(16) ?
    C3 C4 C5 . . 119.83(17) ?
    C3 C4 H4 . . 120.1 ?
    C5 C4 H4 . . 120.1 ?
    C4 C5 C6 . . 120.57(17) ?
    C4 C5 C7 . . 117.07(17) ?
    C6 C5 C7 . . 122.37(17) ?
    C1 C6 C5 . . 117.69(17) ?
    C1 C6 C8 . . 117.57(16) ?
    C5 C6 C8 . . 124.74(16) ?
    F3 C7 F2 . . 105.85(18) ?
    F3 C7 F1 . . 105.45(18) ?
    F2 C7 F1 . . 106.32(18) ?
    F3 C7 C5 . . 113.91(17) ?
    F2 C7 C5 . . 112.85(18) ?
    F1 C7 C5 . . 111.83(18) ?
    N1 C8 C9 . . 122.48(17) ?
    N1 C8 C6 . . 115.49(15) ?
    C9 C8 C6 . . 121.94(17) ?
    C10 C9 C8 . . 118.67(19) ?
    C10 C9 H9 . . 120.7 ?
    C8 C9 H9 . . 120.7 ?
    C11 C10 C9 . . 117.78(18) ?
    C11 C10 H10 . . 121.1 ?
    C9 C10 H10 . . 121.1 ?
    F4 C11 C10 . . 119.50(18) ?
    F4 C11 C12 . . 118.13(19) ?
    C10 C11 C12 . . 122.36(18) ?
    N1 C12 C11 . . 119.46(18) ?
    N1 C12 C13 . . 118.39(17) ?
    C11 C12 C13 . . 122.15(18) ?
    C12 C13 H13A . . 109.5 ?
    C12 C13 H13B . . 109.5 ?
    H13A C13 H13B . . 109.5 ?
    C12 C13 H13C . . 109.5 ?
    H13A C13 H13C . . 109.5 ?
    H13B C13 H13C . . 109.5 ?
loop_
    _geom_hbond_atom_site_label_D
    _geom_hbond_atom_site_label_H
    _geom_hbond_atom_site_label_A
    _geom_hbond_site_symmetry_A
    _geom_hbond_distance_DH
    _geom_hbond_distance_HA
    _geom_hbond_distance_DA
    _geom_hbond_angle_DHA
    _geom_hbond_publ_flag
    C13 H13B Cg1 1_565 0.96 2.83 3.606(2) 138 yes
_iucr_refine_instructions_details
;
TITL DRTI in P2(1)/n
CELL  0.71073  13.1813   4.5837  20.4448   90.000   92.441   90.000
ZERR     4.00   0.0007   0.0003   0.0011    0.000    0.003    0.000
LATT   1
SYMM  1/2 - X, 1/2 + Y, 1/2 - Z
SFAC  C    H    F    CL   N
UNIT  52   32   16   4    4
MERG   2
SIZE 0.2 0.18 0.16
ACTA
FMAP   2
PLAN   20
BOND   $H
L.S.  20
TEMP    20.00
WGHT    0.054900    0.480600
FVAR       0.26747
MOLE    1
CL1   4    0.831314    0.384763    0.031751    11.00000    0.07728    0.13194 =
         0.05508   -0.02473   -0.00334   -0.01713
N1    5    0.939811    1.049593    0.317632    11.00000    0.04674    0.04533 =
         0.04330    0.00023    0.00344    0.00159
C8    1    1.001814    0.872488    0.286028    11.00000    0.04314    0.04595 =
         0.04697   -0.00060    0.00239    0.00137
C6    1    0.962056    0.766769    0.220622    11.00000    0.04105    0.04631 =
         0.04636   -0.00207    0.00315    0.00609
F4    3    1.092136    1.181832    0.463282    11.00000    0.09259    0.09651 =
         0.06447   -0.02258   -0.02513    0.00007
F3    3    1.115400    1.200052    0.198388    11.00000    0.09107    0.05417 =
         0.08973   -0.01258    0.01248   -0.01974
C11   1    1.063334    1.070583    0.404090    11.00000    0.06262    0.05673 =
         0.05080   -0.00622   -0.00987   -0.00589
C1    1    0.871123    0.613482    0.218353    11.00000    0.04443    0.07037 =
         0.04384    0.00111    0.00574   -0.00281
AFIX  43
H1    2    0.836810    0.588268    0.256765    11.00000   -1.20000
AFIX   0
C5    1    1.010287    0.808537    0.161845    11.00000    0.04321    0.04633 =
         0.05262   -0.00375    0.00782    0.00131
C9    1    1.094642    0.779982    0.313311    11.00000    0.04834    0.06151 =
         0.06559   -0.00815   -0.00418    0.01203
AFIX  43
H9    2    1.134948    0.650216    0.290994    11.00000   -1.20000
AFIX   0
C4    1    0.969220    0.693948    0.103893    11.00000    0.05386    0.06492 =
         0.04767   -0.00300    0.01218    0.00109
AFIX  43
H4    2    1.001490    0.723942    0.064880    11.00000   -1.20000
AFIX   0
C3    1    0.880828    0.536102    0.104181    11.00000    0.05054    0.07170 =
         0.04711   -0.00788    0.00005    0.00099
F1    3    1.120377    1.083546    0.098365    11.00000    0.10803    0.11242 =
         0.07521    0.00144    0.03083   -0.04721
F2    3    1.189239    0.810187    0.172196    11.00000    0.04586    0.07255 =
         0.17193   -0.00817    0.01663   -0.00253
C12   1    0.969586    1.152314    0.376638    11.00000    0.05574    0.04373 =
         0.04605    0.00009    0.00303   -0.00398
C2    1    0.830179    0.497587    0.160912    11.00000    0.04358    0.07968 =
         0.05351   -0.00055    0.00119   -0.01158
AFIX  43
H2    2    0.769284    0.395013    0.160546    11.00000   -1.20000
AFIX   0
C10   1    1.125741    0.884148    0.373986    11.00000    0.05072    0.07085 =
         0.06841   -0.00261   -0.01446    0.00428
AFIX  43
H10   2    1.187626    0.828238    0.393658    11.00000   -1.20000
AFIX   0
C7    1    1.108117    0.974236    0.158227    11.00000    0.05925    0.05348 =
         0.07104   -0.00691    0.01637   -0.00773
C13   1    0.900037    1.352507    0.410727    11.00000    0.07847    0.06195 =
         0.05263   -0.00979    0.00780    0.00426
AFIX 137
H13A  2    0.842142    1.395869    0.382312    11.00000   -1.50000
H13B  2    0.935243    1.530055    0.421991    11.00000   -1.50000
H13C  2    0.877941    1.260506    0.449829    11.00000   -1.50000
HKLF 4
REM  DRTI in P2(1)/n
REM R1 =  0.0424 for   2116 Fo > 4sig(Fo)  and  0.0641 for all   3033 data
REM    173 parameters refined using      0 restraints
;
