# Supplementary material for: 6-[4-Chloro-2-(trifluoro­meth­yl)phen­yl]-3-fluoro-2-methyl­pyridine
Source: Acta Crystallogr Sect E Struct Rep Online. 2012 Nov 17;68(Pt 12):o3370. doi: 10.1107/S1600536812046211 (PMC3588966; doi:10.1107/S1600536812046211)
Supplement: Supplementary file 2 [file e-68-o3370-Isup2.hkl]

# 
# h,k,l, Fc-squared, Fo-squared, sigma(Fo-squared) and status flag 
# 
data_I
_shelx_title ' DRTI in P2(1)/n' 
_shelx_refln_list_code          4 
_shelx_F_calc_maximum      117.98 
_exptl_crystal_F_000       584.00 
_reflns_d_resolution_high  0.7492 
 
loop_ 
 _symmetry_equiv_pos_as_xyz 
 'x, y, z' 
 '-x+1/2, y+1/2, -z+1/2' 
 '-x, -y, -z' 
 'x-1/2, -y-1/2, z-1/2' 
 
_cell_length_a    13.1813 
_cell_length_b     4.5837 
_cell_length_c    20.4448 
_cell_angle_alpha  90.000 
_cell_angle_beta   92.441 
_cell_angle_gamma  90.000 
 
_shelx_F_squared_multiplier     1.000 
 
loop_ 
 _refln_index_h 
 _refln_index_k 
 _refln_index_l 
 _refln_F_squared_calc 
 _refln_F_squared_meas 
 _refln_F_squared_sigma 
 _refln_observed_status 
   2   0   0    10273.00     9605.27    150.85 o 
   4   0   0    13920.15    13328.86    194.37 o 
   6   0   0      715.78      730.27     11.19 o 
   8   0   0       84.50      104.80      2.86 o 
  10   0   0      251.36      239.15      4.67 o 
  12   0   0        0.14       -1.03      1.03 o 
  14   0   0      147.98      162.50      5.38 o 
  16   0   0       21.33       28.94      4.89 o 
   1   1   0     3728.62     3640.25     60.68 o 
   2   1   0      115.82      110.84      1.76 o 
   3   1   0     3472.53     3538.37     41.59 o 
   4   1   0     4001.57     3845.52     49.02 o 
   5   1   0      843.70      762.81      8.57 o 
   6   1   0      502.43      507.33      6.43 o 
   7   1   0      233.01      240.94      3.49 o 
   8   1   0      118.36      105.40      2.08 o 
   9   1   0      317.25      303.88      4.45 o 
  10   1   0      306.08      337.38      5.34 o 
  11   1   0       12.06       11.41      1.10 o 
  12   1   0       37.37       31.31      1.50 o 
  13   1   0        1.43        0.65      1.09 o 
  14   1   0       24.82       21.25      1.67 o 
  15   1   0       52.19       62.98      3.03 o 
  16   1   0        1.70        0.69      1.63 o 
  17   1   0        0.15       -1.14      1.65 o 
   0   2   0      679.48      711.77     28.24 o 
   1   2   0      363.86      325.90      9.87 o 
   2   2   0      538.87      558.89      9.65 o 
   3   2   0      158.32      158.10      3.29 o 
   4   2   0      339.24      385.24      6.19 o 
   5   2   0      323.84      270.24      3.89 o 
   6   2   0        0.89        3.39      1.41 o 
   7   2   0      128.80      139.65      3.11 o 
   8   2   0       10.84        9.19      1.86 o 
   9   2   0      105.94      116.33      2.77 o 
  10   2   0      129.78      146.13      3.29 o 
  11   2   0      170.93      148.90      3.41 o 
  12   2   0        0.31        0.27      0.91 o 
  13   2   0       17.77       23.11      1.54 o 
  14   2   0       10.24       11.29      1.74 o 
  15   2   0        2.36        0.30      1.61 o 
  16   2   0       22.32       23.41      2.63 o 
   1   3   0      428.28      476.78     21.18 o 
   2   3   0       62.79       53.63      2.58 o 
   3   3   0        0.18       -1.27      1.27 o 
   4   3   0       17.41       16.89      1.88 o 
   5   3   0       72.99       55.44      1.88 o 
   6   3   0       61.10       57.58      2.13 o 
   7   3   0       23.91       23.13      4.24 o 
   8   3   0       72.92       80.22      2.79 o 
   9   3   0      101.41      110.15      3.09 o 
  10   3   0        0.20       -0.03      0.97 o 
  11   3   0       54.97       47.18      2.26 o 
  12   3   0        0.56        0.00      1.12 o 
  13   3   0        9.33        9.75      1.72 o 
  14   3   0        1.70        0.44      1.41 o 
  15   3   0        0.14        0.71      2.07 o 
   0   4   0       21.52       28.80      3.77 o 
   1   4   0        1.85        4.33      1.58 o 
   2   4   0        0.02        0.03      0.64 o 
   3   4   0       93.23       88.61      3.02 o 
   4   4   0        0.19       -0.49      0.84 o 
   5   4   0       11.07        8.90      1.38 o 
   6   4   0       51.26       50.78      2.14 o 
   7   4   0      140.59      131.39      7.16 o 
   8   4   0       30.30       23.42      2.81 o 
   9   4   0        0.26       -0.98      0.98 o 
  10   4   0        0.22       -0.39      1.54 o 
  11   4   0        0.46       -0.29      1.25 o 
  12   4   0        0.23        0.97      1.54 o 
  13   4   0        8.72        9.57      1.98 o 
   1   5   0       20.22       20.92      2.76 o 
   2   5   0        5.13        2.97      1.18 o 
   3   5   0       13.36        9.34      1.23 o 
   4   5   0        0.69        0.14      1.01 o 
   5   5   0        3.36        4.32      1.96 o 
   6   5   0        4.30        0.89      1.03 o 
   7   5   0        0.19       -1.26      1.26 o 
   8   5   0        7.58        4.12      1.47 o 
   9   5   0        4.82        1.83      1.44 o 
  10   5   0        5.54        3.98      1.65 o 
   2   6   0        0.02       -0.98      0.98 o 
   3   6   0        0.27       -0.14      1.12 o 
 -17   0   1       38.60       40.40      5.73 o 
 -15   0   1       11.80       12.88      4.19 o 
 -13   0   1        1.08       -1.39      1.39 o 
 -11   0   1      357.55      323.96      6.94 o 
  -9   0   1      960.10      969.45     17.24 o 
  -7   0   1        0.64       -1.03      1.04 o 
  -5   0   1      637.60      601.76     10.57 o 
  -3   0   1     5352.67     5138.78     69.14 o 
  -1   0   1     1619.05     1556.55     26.11 o 
   1   0   1       73.50       69.55      1.66 o 
   3   0   1     9495.44     9138.19    141.10 o 
   5   0   1     7210.43     7126.61    103.09 o 
   7   0   1     6723.87     6954.87    100.73 o 
   9   0   1      127.38      127.23      2.90 o 
  11   0   1       50.99       57.38      2.54 o 
  13   0   1       68.39       61.34      3.53 o 
  15   0   1       39.25       39.28      5.17 o 
  17   0   1        0.86        1.68      3.35 o 
 -17   1   1        0.48       -1.69      1.69 o 
 -16   1   1        8.96        8.02      1.91 o 
 -15   1   1        2.30        2.13      1.39 o 
 -14   1   1        0.39       -1.02      1.02 o 
 -13   1   1       47.02       45.41      2.44 o 
 -12   1   1       15.07        6.11      1.04 o 
 -11   1   1      350.01      358.90      5.73 o 
 -10   1   1      273.24      264.92      4.45 o 
  -9   1   1      384.25      376.36      5.26 o 
  -8   1   1      187.99      174.13      2.86 o 
  -7   1   1      116.12       73.45      1.59 o 
  -6   1   1     2808.15     2924.28     33.99 o 
  -5   1   1     3698.35     3656.44     42.12 o 
  -4   1   1      409.81      404.17      6.61 o 
  -3   1   1     2354.61     2273.32     30.89 o 
  -2   1   1     8998.55     8725.65    109.69 o 
  -1   1   1      476.69      482.25      8.66 o 
   0   1   1     5289.69     5424.09    113.33 o 
   1   1   1     2494.70     2542.19     39.72 o 
   2   1   1     9775.14     9730.31    113.90 o 
   3   1   1      160.93      163.61      2.14 o 
   4   1   1      752.99      757.60      8.53 o 
   5   1   1      847.00      869.36     10.73 o 
   6   1   1      319.25      335.76      4.47 o 
   7   1   1      807.53      832.51     10.22 o 
   8   1   1      369.50      353.13      4.88 o 
   9   1   1      125.90      130.69      2.47 o 
  10   1   1        7.17        9.54      0.96 o 
  11   1   1       56.92       49.46      1.88 o 
  12   1   1      169.01      167.77      3.85 o 
  13   1   1        0.09       -0.95      0.95 o 
  14   1   1        9.67        9.22      1.41 o 
  15   1   1       12.33       10.82      1.65 o 
  16   1   1        0.29       -1.46      1.59 o 
  17   1   1        0.20       -1.95      1.95 o 
 -16   2   1        1.99        1.85      1.82 o 
 -15   2   1        3.62        0.89      1.58 o 
 -14   2   1        3.31        1.33      1.41 o 
 -13   2   1       16.92       15.53      1.40 o 
 -12   2   1       58.10       64.86      2.32 o 
 -11   2   1       22.34       19.40      1.32 o 
 -10   2   1      123.21      124.52      2.96 o 
  -9   2   1      404.66      367.86      6.12 o 
  -8   2   1      191.69      180.72      3.84 o 
  -7   2   1       54.91       51.73      1.84 o 
  -6   2   1      186.62      189.12      4.04 o 
  -5   2   1       46.83       32.09      2.80 o 
  -4   2   1       14.65        7.26      1.47 o 
  -3   2   1     1152.58     1212.66     20.27 o 
  -2   2   1        1.34       -0.12      0.43 o 
  -1   2   1      660.44      663.38     15.01 o 
   0   2   1       12.36       10.51      1.09 o 
   1   2   1     1234.87     1236.94     33.00 o 
   2   2   1      603.55      570.70      9.86 o 
   3   2   1      376.34      362.93      6.62 o 
   4   2   1     1953.09     1939.45     25.43 o 
   5   2   1      996.84     1043.13     13.12 o 
   6   2   1      581.52      586.72      8.44 o 
   7   2   1        0.01       -0.17      0.62 o 
   8   2   1      265.28      272.64      5.23 o 
   9   2   1       49.79       48.88      1.84 o 
  10   2   1      178.30      160.52      3.46 o 
  11   2   1        6.41        7.29      1.07 o 
  12   2   1      116.87      120.94      3.14 o 
  13   2   1        1.25        0.62      0.95 o 
  14   2   1        1.05        0.09      1.47 o 
  15   2   1       12.94       17.15      2.26 o 
  16   2   1        6.16        5.16      1.99 o 
 -15   3   1        3.50        8.39      2.52 o 
 -14   3   1        1.09       -1.31      1.32 o 
 -13   3   1        6.11        5.40      1.41 o 
 -12   3   1        5.76        3.91      1.28 o 
 -11   3   1       26.52       19.54      1.57 o 
 -10   3   1       20.89       16.26      1.41 o 
  -9   3   1      205.35      200.82      4.45 o 
  -8   3   1       39.83       36.73      1.99 o 
  -7   3   1        4.95       -0.76      2.26 o 
  -6   3   1       15.26       14.47      1.21 o 
  -5   3   1       97.20       93.89      2.82 o 
  -4   3   1        0.98       -0.27      0.76 o 
  -3   3   1       31.67       31.19      1.71 o 
  -2   3   1      155.40      160.06      3.33 o 
  -1   3   1      145.98      143.51      5.89 o 
   0   3   1       52.65       52.48      2.68 o 
   1   3   1       84.88       90.57      4.53 o 
   2   3   1      567.81      582.58     10.28 o 
   3   3   1      192.13      204.61      4.25 o 
   4   3   1        0.04        1.07      1.42 o 
   5   3   1       40.36       35.83      2.53 o 
   6   3   1        0.03       -1.12      1.25 o 
   7   3   1      435.32      428.87      8.46 o 
   8   3   1        4.23        6.75      1.31 o 
   9   3   1       66.16       63.53      2.35 o 
  10   3   1        8.09        8.81      1.22 o 
  11   3   1       19.95       22.57      1.65 o 
  12   3   1        2.76        1.01      1.22 o 
  13   3   1        8.85       12.35      1.76 o 
  14   3   1        6.54        5.21      1.61 o 
  15   3   1        7.54        8.36      2.51 o 
 -13   4   1        0.04        0.39      1.68 o 
 -12   4   1        0.00       -1.34      1.34 o 
 -11   4   1        0.66       -0.83      1.27 o 
 -10   4   1        5.68        3.92      1.37 o 
  -9   4   1        0.92        0.33      1.07 o 
  -8   4   1       31.32       26.50      1.77 o 
  -7   4   1       21.43       17.82      1.73 o 
  -6   4   1        2.55        1.79      2.02 o 
  -5   4   1       12.82       14.16      1.16 o 
  -4   4   1       35.29       29.32      3.07 o 
  -3   4   1       34.75       35.42      2.33 o 
  -2   4   1        0.19       -0.50      0.67 o 
  -1   4   1       68.99       62.38      3.71 o 
   0   4   1       70.68       70.37      3.95 o 
   1   4   1       20.06       18.51      2.32 o 
   2   4   1       27.21       23.43      1.83 o 
   3   4   1        1.55        2.54      1.08 o 
   4   4   1        3.55        3.71      1.00 o 
   5   4   1        0.01        0.64      1.94 o 
   6   4   1       14.87       13.03      1.53 o 
   7   4   1       49.09       44.92      2.70 o 
   8   4   1       14.71       15.68      1.55 o 
   9   4   1       36.79       42.87      2.30 o 
  10   4   1        0.04       -1.06      1.06 o 
  11   4   1        5.10        4.99      1.68 o 
  12   4   1        6.38        6.40      1.86 o 
  13   4   1       10.40       14.07      2.59 o 
 -10   5   1        0.00       -1.21      1.21 o 
  -9   5   1        0.01       -1.40      1.40 o 
  -8   5   1        1.63        1.18      1.89 o 
  -7   5   1        0.00       -0.97      0.97 o 
  -6   5   1        1.48       -0.58      0.94 o 
  -5   5   1        9.65        8.30      2.24 o 
  -4   5   1        0.35       -0.81      0.92 o 
  -3   5   1        4.35        3.54      1.40 o 
  -2   5   1       13.65       12.23      1.22 o 
  -1   5   1        0.04       -1.54      1.54 o 
   0   5   1        8.32        5.72      2.12 o 
   1   5   1        0.02       -0.35      1.67 o 
   2   5   1       18.26       17.63      1.50 o 
   3   5   1        0.01       -0.34      0.85 o 
   4   5   1        0.63       -0.87      1.00 o 
   5   5   1        0.16       -0.58      1.39 o 
   6   5   1        6.75        7.18      1.17 o 
   7   5   1        0.01       -0.97      0.97 o 
   8   5   1        4.26        1.29      1.31 o 
   9   5   1        1.18        0.90      1.82 o 
  10   5   1        1.00       -1.51      1.61 o 
  -3   6   1        0.04       -0.84      1.12 o 
  -2   6   1        2.78        1.82      1.12 o 
   2   6   1        0.01       -0.98      0.98 o 
   3   6   1        0.08       -1.12      1.12 o 
 -16   0   2        3.82        0.14      3.08 o 
 -14   0   2       24.03       27.14      2.60 o 
 -12   0   2      324.25      339.64      8.39 o 
 -10   0   2        4.55        1.81      1.01 o 
  -8   0   2      919.74      922.30     16.32 o 
  -6   0   2        3.16        0.92      0.79 o 
  -4   0   2      191.44      181.86      4.54 o 
  -2   0   2     2477.29     2235.85     33.63 o 
   0   0   2     1511.86     1591.56     35.77 o 
   2   0   2     1325.34     1418.91     34.46 o 
   4   0   2     1526.46     1468.76     22.26 o 
   6   0   2       20.94       39.42      1.36 o 
   8   0   2       14.07       22.98      1.17 o 
  10   0   2      172.44      155.88      3.48 o 
  12   0   2       13.56       16.70      1.65 o 
  14   0   2        0.00        1.22      1.43 o 
  16   0   2       52.47       55.91      6.43 o 
 -17   1   2        7.07        5.60      2.00 o 
 -16   1   2       14.56       11.78      2.06 o 
 -15   1   2        8.01        7.83      1.58 o 
 -14   1   2        4.69        2.93      1.22 o 
 -13   1   2       12.94        8.93      1.28 o 
 -12   1   2        0.07       -0.89      0.89 o 
 -11   1   2        6.54        7.28      1.02 o 
 -10   1   2       16.46       13.33      1.15 o 
  -9   1   2      185.01      203.50      3.30 o 
  -8   1   2     1337.51     1301.69     15.69 o 
  -7   1   2       46.73       46.94      1.59 o 
  -6   1   2      592.19      603.12      7.51 o 
  -5   1   2     2083.85     1965.25     22.96 o 
  -4   1   2     4613.31     4647.48     59.00 o 
  -3   1   2      781.50      752.09      9.64 o 
  -2   1   2      759.22      759.53      9.77 o 
  -1   1   2      665.81      607.79      8.68 o 
   0   1   2     2296.24     2405.36     34.36 o 
   1   1   2     9375.73     9395.65    118.31 o 
   2   1   2     3434.25     3549.88     44.41 o 
   3   1   2      287.85      301.04      3.91 o 
   4   1   2      521.79      580.40      6.55 o 
   5   1   2        0.07        0.52      0.34 o 
   6   1   2        8.58        2.30      0.46 o 
   7   1   2      229.71      241.66      3.54 o 
   8   1   2       41.78       31.13      1.16 o 
   9   1   2        0.76        1.48      0.65 o 
  10   1   2       37.59       32.86      1.57 o 
  11   1   2      163.99      156.72      3.25 o 
  12   1   2       67.87       56.58      2.31 o 
  13   1   2       23.39       16.45      1.48 o 
  14   1   2       12.92       11.47      1.46 o 
  15   1   2       21.52       28.47      2.14 o 
  16   1   2        7.64        6.37      1.89 o 
  17   1   2        1.95        3.49      2.32 o 
 -16   2   2        0.10       -1.64      1.64 o 
 -15   2   2        3.65        5.83      1.83 o 
 -14   2   2        2.77       -0.26      1.39 o 
 -13   2   2       41.24       45.82      2.13 o 
 -12   2   2       45.05       38.11      1.98 o 
 -11   2   2        0.45       -0.62      0.79 o 
 -10   2   2       51.64       61.65      2.09 o 
  -9   2   2      759.64      780.29     11.60 o 
  -8   2   2        1.11       -0.22      1.04 o 
  -7   2   2       36.27       29.19      1.39 o 
  -6   2   2       23.98       23.45      1.32 o 
  -5   2   2      370.60      408.54      6.08 o 
  -4   2   2      640.03      701.60     10.67 o 
  -3   2   2     1157.18     1209.98     18.55 o 
  -2   2   2       23.96       18.44      0.85 o 
  -1   2   2     1735.92     1723.14     41.41 o 
   0   2   2      378.14      409.87      9.75 o 
   1   2   2     2022.84     2057.86     63.69 o 
   2   2   2       19.91       26.96      1.38 o 
   3   2   2       37.64       46.03      1.18 o 
   4   2   2      531.56      565.81      7.84 o 
   5   2   2     1979.18     2014.80     27.64 o 
   6   2   2       58.24       53.40      1.50 o 
   7   2   2      503.91      476.07      8.03 o 
   8   2   2       11.21       10.95      0.97 o 
   9   2   2      166.55      161.63      3.35 o 
  10   2   2        4.29        1.71      0.88 o 
  11   2   2       69.24       77.60      2.39 o 
  12   2   2        0.33       -0.91      0.91 o 
  13   2   2        0.21       -0.01      0.94 o 
  14   2   2       17.14       16.63      2.12 o 
  15   2   2        0.00       -1.47      1.47 o 
  16   2   2        0.00       -1.73      1.73 o 
 -15   3   2        9.38       13.91      2.72 o 
 -14   3   2        3.59        4.03      2.22 o 
 -13   3   2        0.68        0.60      1.30 o 
 -12   3   2        5.27        6.41      1.34 o 
 -11   3   2        1.67        2.10      1.06 o 
 -10   3   2       17.23       14.39      1.35 o 
  -9   3   2       17.45       16.28      1.88 o 
  -8   3   2       24.46       23.81      1.56 o 
  -7   3   2       40.82       38.13      4.16 o 
  -6   3   2      183.43      176.61      4.08 o 
  -5   3   2       48.09       49.02      1.81 o 
  -4   3   2      118.18      114.37      4.16 o 
  -3   3   2       14.69       17.54      0.97 o 
  -2   3   2       19.71       22.82      1.69 o 
  -1   3   2      177.22      202.70      7.45 o 
   0   3   2        0.93        2.47      1.09 o 
   1   3   2       88.80      112.26      5.04 o 
   2   3   2       79.03       76.12      2.01 o 
   3   3   2      219.82      217.36      4.47 o 
   4   3   2      566.27      561.18      8.71 o 
   5   3   2      395.67      365.17      6.60 o 
   6   3   2      330.61      317.01      6.46 o 
   7   3   2      637.04      642.44     11.96 o 
   8   3   2       16.53       16.05      1.38 o 
   9   3   2       22.78       19.86      1.42 o 
  10   3   2       32.85       37.95      1.96 o 
  11   3   2       45.35       41.00      2.09 o 
  12   3   2        5.46        4.37      1.33 o 
  13   3   2        4.06        0.75      1.40 o 
  14   3   2        6.38        5.99      1.82 o 
  15   3   2        0.62        4.48      2.31 o 
 -13   4   2        1.73        4.67      1.78 o 
 -12   4   2        6.47        6.84      3.01 o 
 -11   4   2        2.64       -0.07      1.41 o 
 -10   4   2        1.43       -0.46      1.11 o 
  -9   4   2        0.34       -0.49      1.04 o 
  -8   4   2       24.26       25.16      2.20 o 
  -7   4   2       21.00       19.67      1.80 o 
  -6   4   2        0.00       -0.81      0.81 o 
  -5   4   2       57.39       44.60      2.47 o 
  -4   4   2        2.92        1.64      0.91 o 
  -3   4   2       42.74       42.81      2.08 o 
  -2   4   2        0.05        0.13      0.61 o 
  -1   4   2       20.69       16.40      2.22 o 
   0   4   2       72.68       73.47      4.05 o 
   1   4   2        0.10        1.41      1.33 o 
   2   4   2        0.07       -0.63      0.63 o 
   3   4   2        6.57        5.91      2.03 o 
   4   4   2       50.30       56.99      2.59 o 
   5   4   2       91.82      110.96      3.03 o 
   6   4   2       44.60       40.65      3.25 o 
   7   4   2       50.40       43.85      2.25 o 
   8   4   2       55.84       60.77      2.99 o 
   9   4   2       29.71       28.90      2.84 o 
  10   4   2        1.75        0.49      1.24 o 
  11   4   2        0.91        0.80      1.50 o 
  12   4   2        2.55        0.60      1.60 o 
  13   4   2        7.29        4.55      1.78 o 
 -10   5   2        2.94        3.43      1.51 o 
  -9   5   2        1.22        0.74      1.27 o 
  -8   5   2        2.16       -0.49      1.11 o 
  -7   5   2        3.01        0.84      1.03 o 
  -6   5   2       14.73        8.33      1.23 o 
  -5   5   2        7.88        7.97      1.54 o 
  -4   5   2        1.36        2.18      1.06 o 
  -3   5   2       14.06       12.22      1.43 o 
  -2   5   2       10.46       10.67      1.47 o 
  -1   5   2        0.02       -2.24      2.38 o 
   0   5   2        1.58        2.38      2.80 o 
   1   5   2       64.66       71.99      6.29 o 
   2   5   2        7.19        7.14      1.19 o 
   3   5   2        3.38        1.98      1.11 o 
   4   5   2        4.44        1.03      1.33 o 
   5   5   2        7.33        8.02      1.83 o 
   6   5   2        0.64       -0.85      0.85 o 
   7   5   2        3.77        1.46      1.13 o 
   8   5   2        0.10       -0.82      1.27 o 
   9   5   2        8.92        7.32      1.67 o 
   2   6   2        0.77        0.14      1.12 o 
 -17   0   3        3.87       -0.56      3.22 o 
 -15   0   3        3.94        1.54      2.94 o 
 -13   0   3        0.87       -1.43      1.43 o 
 -11   0   3       49.02       45.88      2.25 o 
  -9   0   3      618.26      562.25     10.57 o 
  -7   0   3      452.55      427.82      9.04 o 
  -5   0   3      864.75      713.20     12.41 o 
  -3   0   3     2485.64     2339.97     35.34 o 
  -1   0   3     1796.90     1680.46     25.40 o 
   1   0   3      239.52      247.03      3.57 o 
   3   0   3       10.58        7.88      0.45 o 
   5   0   3        0.57        6.38      0.56 o 
   7   0   3      273.64      227.30      4.54 o 
   9   0   3      644.85      630.45     10.18 o 
  11   0   3        0.58       -1.13      1.13 o 
  13   0   3      516.54      519.27     12.41 o 
  15   0   3        2.01        0.00      2.80 o 
  17   0   3        4.24        5.31      3.77 o 
 -17   1   3       17.78       18.11      2.33 o 
 -16   1   3        0.20       -1.52      1.55 o 
 -15   1   3        5.37        3.26      1.45 o 
 -14   1   3        8.49        8.22      1.39 o 
 -13   1   3       10.47        8.33      1.28 o 
 -12   1   3       11.93        9.37      1.27 o 
 -11   1   3       21.83       23.57      1.54 o 
 -10   1   3      174.47      166.95      3.63 o 
  -9   1   3       42.52       39.54      2.09 o 
  -8   1   3        1.03       -0.67      0.67 o 
  -7   1   3      357.15      370.15      4.94 o 
  -6   1   3      420.31      407.91      5.28 o 
  -5   1   3      176.60      135.39      2.44 o 
  -4   1   3     1129.62     1082.15     14.52 o 
  -3   1   3     4057.51     4065.59     47.72 o 
  -2   1   3    11398.22    11131.75    173.96 o 
  -1   1   3    12014.78    11734.80    176.24 o 
   0   1   3       55.17       35.02      0.99 o 
   1   1   3       61.91       75.72      1.26 o 
   2   1   3     2169.35     2357.01     27.75 o 
   3   1   3     8067.89     8282.45     90.29 o 
   4   1   3       69.49       55.17      1.28 o 
   5   1   3        1.32        1.36      0.42 o 
   6   1   3        0.16       -0.41      0.41 o 
   7   1   3      191.86      194.41      2.75 o 
   8   1   3       10.99       13.24      0.92 o 
   9   1   3      133.95      139.69      2.57 o 
  10   1   3       27.85       27.39      1.32 o 
  11   1   3       41.89       32.23      1.83 o 
  12   1   3       27.60       29.78      1.72 o 
  13   1   3        1.48        0.08      1.03 o 
  14   1   3       28.14       31.20      2.00 o 
  15   1   3        4.65        5.19      1.94 o 
  16   1   3       24.31       26.80      2.79 o 
  17   1   3       10.55       12.89      2.74 o 
 -16   2   3        0.89       -1.63      1.63 o 
 -15   2   3       30.40       28.50      2.58 o 
 -14   2   3        1.83        1.95      1.43 o 
 -13   2   3       10.42       10.17      1.50 o 
 -12   2   3       20.63       19.75      1.89 o 
 -11   2   3        0.05       -0.75      0.75 o 
 -10   2   3      175.22      196.19      3.93 o 
  -9   2   3        3.79        0.24      1.36 o 
  -8   2   3       94.07       93.01      2.54 o 
  -7   2   3      121.81      116.09      2.78 o 
  -6   2   3      284.67      266.54      4.85 o 
  -5   2   3      120.26      133.19      2.78 o 
  -4   2   3     4181.97     4322.40     61.19 o 
  -3   2   3      540.81      513.82      7.37 o 
  -2   2   3     1123.18     1233.19     18.76 o 
  -1   2   3     1198.65     1214.14     18.55 o 
   0   2   3       23.04       23.87      1.56 o 
   1   2   3      162.62      187.73      3.37 o 
   2   2   3     1301.48     1316.27     19.27 o 
   3   2   3        5.98        5.32      0.48 o 
   4   2   3      137.43      136.11      2.22 o 
   5   2   3      187.53      184.83      3.16 o 
   6   2   3        0.77        1.65      1.11 o 
   7   2   3       32.23       30.83      1.28 o 
   8   2   3      142.18      160.19      3.22 o 
   9   2   3       25.93       20.14      1.22 o 
  10   2   3       22.31       22.57      1.35 o 
  11   2   3        0.56       -0.30      0.83 o 
  12   2   3        6.43        1.71      1.06 o 
  13   2   3        1.02       -1.00      1.00 o 
  14   2   3        2.24        1.14      1.55 o 
  15   2   3        8.59        8.63      2.01 o 
  16   2   3        1.37       -0.55      1.81 o 
 -15   3   3        0.03        1.79      2.17 o 
 -14   3   3        6.65        7.59      2.73 o 
 -13   3   3        0.01       -1.67      1.67 o 
 -12   3   3        4.54        2.24      1.22 o 
 -11   3   3        0.70        1.17      1.02 o 
 -10   3   3        7.77        8.23      1.17 o 
  -9   3   3        7.90        5.20      1.05 o 
  -8   3   3       63.87       71.91      2.57 o 
  -7   3   3      254.00      230.38      5.13 o 
  -6   3   3       17.20       14.48      1.30 o 
  -5   3   3       40.58       44.78      2.52 o 
  -4   3   3       67.87       58.80      3.28 o 
  -3   3   3       94.06       91.72      3.13 o 
  -2   3   3       49.17       58.75      3.63 o 
  -1   3   3      463.23      452.25      8.68 o 
   0   3   3      606.31      623.99     18.32 o 
   1   3   3        4.71        5.12      1.46 o 
   2   3   3       40.63       37.28      1.40 o 
   3   3   3        0.65        4.40      0.75 o 
   4   3   3       40.35       46.41      1.36 o 
   5   3   3       86.98       75.37      1.95 o 
   6   3   3       88.76       86.84      2.77 o 
   7   3   3       36.76       46.10      3.61 o 
   8   3   3       76.21       77.81      2.77 o 
   9   3   3        0.12       -0.13      0.83 o 
  10   3   3       10.93       10.97      1.36 o 
  11   3   3       19.38       23.51      1.69 o 
  12   3   3       30.37       31.40      2.10 o 
  13   3   3       14.59       11.51      2.07 o 
  14   3   3        8.08       10.86      1.87 o 
  15   3   3        7.65        7.16      2.42 o 
 -13   4   3        8.10       14.96      3.63 o 
 -12   4   3        3.44        4.75      2.80 o 
 -11   4   3        6.43        6.44      1.65 o 
 -10   4   3        2.84        1.77      1.31 o 
  -9   4   3        0.16        0.31      1.14 o 
  -8   4   3       54.51       56.23      2.63 o 
  -7   4   3        3.17        1.86      1.09 o 
  -6   4   3       36.74       37.84      1.87 o 
  -5   4   3        0.07        0.15      0.95 o 
  -4   4   3      134.58      149.30      4.46 o 
  -3   4   3        1.22       -0.83      0.96 o 
  -2   4   3       78.50       71.28      2.45 o 
  -1   4   3      113.67      110.94      3.17 o 
   0   4   3        0.16        0.07      1.28 o 
   1   4   3       89.74       84.68      4.89 o 
   2   4   3        4.74        1.76      0.94 o 
   3   4   3        9.64       13.59      1.40 o 
   4   4   3       18.92       13.78      1.54 o 
   5   4   3       72.21       69.44      2.94 o 
   6   4   3      115.15      118.32      3.42 o 
   7   4   3      147.03      151.72      4.74 o 
   8   4   3        2.54        5.61      1.59 o 
   9   4   3        1.07        1.67      1.10 o 
  10   4   3        6.84        9.89      1.75 o 
  11   4   3        0.09       -0.25      1.40 o 
  12   4   3        5.04        4.61      1.81 o 
  13   4   3        0.51       -0.03      1.63 o 
  -9   5   3       20.25       15.87      2.10 o 
  -8   5   3        1.74        0.43      1.40 o 
  -7   5   3        0.00       -0.14      0.99 o 
  -6   5   3        0.53       -0.22      1.33 o 
  -5   5   3       10.41       10.62      1.68 o 
  -4   5   3        0.05        0.34      2.03 o 
  -3   5   3        0.10        0.26      1.12 o 
  -2   5   3       21.57       20.61      1.79 o 
  -1   5   3        6.96        9.92      3.49 o 
   0   5   3       45.61       47.53      5.73 o 
   1   5   3        5.72        6.99      3.35 o 
   2   5   3        3.09        7.13      3.08 o 
   3   5   3        0.55       -1.56      2.10 o 
   4   5   3        0.83       -1.75      1.75 o 
   5   5   3        7.91        8.64      1.14 o 
   6   5   3        5.90        3.96      1.12 o 
   7   5   3        8.21        6.61      1.37 o 
   8   5   3       27.56       28.63      2.27 o 
   9   5   3        0.03        1.06      1.41 o 
   2   6   3        2.92        5.03      1.40 o 
 -16   0   4        1.27        0.70      3.08 o 
 -14   0   4       52.15       53.08      3.22 o 
 -12   0   4       34.52       38.03      2.71 o 
 -10   0   4       42.97       40.36      2.10 o 
  -8   0   4      248.57      246.04      5.21 o 
  -6   0   4      105.92      115.41      2.76 o 
  -4   0   4      303.28      267.96      5.23 o 
  -2   0   4     9899.13     9117.22    150.67 o 
   0   0   4     5028.28     5167.96    117.95 o 
   2   0   4      932.06     1065.72     17.17 o 
   4   0   4        0.33        0.83      0.34 o 
   6   0   4     1217.24     1245.87     18.71 o 
   8   0   4       71.57       66.01      1.94 o 
  10   0   4      326.11      306.26      7.42 o 
  12   0   4      207.54      218.24      5.45 o 
  14   0   4        0.01        3.77      1.53 o 
  16   0   4        6.23        7.55      3.63 o 
 -17   1   4        2.86        1.65      2.38 o 
 -16   1   4        5.10        4.74      1.82 o 
 -15   1   4        0.51       -1.24      1.24 o 
 -14   1   4        1.67       -0.45      1.10 o 
 -13   1   4       32.83       32.42      1.83 o 
 -12   1   4       42.99       41.49      2.00 o 
 -11   1   4       23.83       23.51      1.53 o 
 -10   1   4      330.04      318.29      5.65 o 
  -9   1   4      187.25      189.11      3.43 o 
  -8   1   4      247.73      229.04      3.77 o 
  -7   1   4       11.37        5.88      0.67 o 
  -6   1   4     1779.75     1671.72     21.31 o 
  -5   1   4      364.87      362.68      5.05 o 
  -4   1   4       57.38       67.27      1.70 o 
  -3   1   4       12.38       17.60      1.07 o 
  -2   1   4     4005.46     3846.10     49.08 o 
  -1   1   4     2914.88     2859.01     54.12 o 
   0   1   4       90.61      103.92      2.03 o 
   1   1   4      102.93      122.90      2.69 o 
   2   1   4      162.29      157.76      2.38 o 
   3   1   4     3897.21     4157.32     45.01 o 
   4   1   4     1973.48     1984.17     24.65 o 
   5   1   4      438.12      457.95      6.43 o 
   6   1   4     1799.52     1910.18     22.48 o 
   7   1   4      112.74      107.74      1.85 o 
   8   1   4      669.75      632.78      8.15 o 
   9   1   4        0.06        0.82      0.58 o 
  10   1   4        1.78        0.50      0.77 o 
  11   1   4        2.51       -1.08      1.51 o 
  12   1   4        6.66        3.83      1.16 o 
  13   1   4        3.71        1.03      1.41 o 
  14   1   4       13.58       11.77      1.67 o 
  15   1   4        7.76        6.02      1.76 o 
  16   1   4       15.61       20.38      2.36 o 
  17   1   4        0.21       -1.51      2.11 o 
 -16   2   4        2.44        0.57      1.85 o 
 -15   2   4        0.15       -1.53      1.53 o 
 -14   2   4        5.44        6.55      1.61 o 
 -13   2   4      100.93      116.08      3.67 o 
 -12   2   4       52.83       56.04      2.54 o 
 -11   2   4       21.44       19.16      1.55 o 
 -10   2   4       21.43       19.47      1.74 o 
  -9   2   4        7.42        2.18      1.50 o 
  -8   2   4        0.39        0.94      0.80 o 
  -7   2   4      863.31      886.83     13.98 o 
  -6   2   4       46.32       49.23      1.82 o 
  -5   2   4       44.46       40.09      1.40 o 
  -4   2   4        0.02        0.53      1.62 o 
  -3   2   4       56.38       60.53      1.43 o 
  -2   2   4       25.98       18.47      1.16 o 
  -1   2   4      771.00      775.28     11.22 o 
   0   2   4      564.30      560.62      7.91 o 
   1   2   4      196.38      248.47      3.81 o 
   2   2   4      152.82      154.21      2.61 o 
   3   2   4      358.27      405.23      6.43 o 
   4   2   4     2545.83     2670.71     32.50 o 
   5   2   4        0.37        2.19      0.57 o 
   6   2   4      310.46      350.83      5.49 o 
   7   2   4       46.04       44.45      1.56 o 
   8   2   4       68.88       62.01      1.94 o 
   9   2   4       42.35       39.35      1.69 o 
  10   2   4        2.47       -0.58      0.80 o 
  11   2   4        0.85       -0.81      0.94 o 
  12   2   4        2.15       -0.92      0.92 o 
  13   2   4        1.29        0.22      0.99 o 
  14   2   4        1.24       -1.45      1.45 o 
  15   2   4        0.10       -1.58      1.58 o 
  16   2   4        2.64        3.17      2.00 o 
 -15   3   4        0.01        0.22      2.12 o 
 -14   3   4        2.60        2.72      2.22 o 
 -13   3   4        6.31        3.96      2.11 o 
 -12   3   4        0.64       -0.08      1.71 o 
 -11   3   4       32.35       34.84      2.37 o 
 -10   3   4       11.23       12.05      1.29 o 
  -9   3   4       15.65       18.25      1.38 o 
  -8   3   4        6.69        3.19      0.97 o 
  -7   3   4        4.21        2.83      2.06 o 
  -6   3   4       14.64       12.49      1.15 o 
  -5   3   4        6.74        7.60      0.87 o 
  -4   3   4      454.78      419.15      7.75 o 
  -3   3   4       46.48       52.47      2.34 o 
  -2   3   4       51.59       50.75      2.46 o 
  -1   3   4       45.54       46.34      1.45 o 
   0   3   4      267.76      271.61      6.36 o 
   1   3   4       48.82       34.31      1.34 o 
   2   3   4       98.05      102.48      2.60 o 
   3   3   4       88.72      102.03      2.26 o 
   4   3   4      350.01      355.59      7.45 o 
   5   3   4      215.59      216.85      4.75 o 
   6   3   4      170.22      181.41      4.75 o 
   7   3   4      208.59      215.43      5.04 o 
   8   3   4        3.95        3.55      0.99 o 
   9   3   4        6.34        4.90      1.00 o 
  10   3   4       27.23       27.48      1.69 o 
  11   3   4       56.93       58.82      2.52 o 
  12   3   4        0.32        2.17      1.32 o 
  13   3   4        0.14        0.49      1.35 o 
  14   3   4        5.02        7.91      1.73 o 
 -13   4   4        0.71        0.28      2.66 o 
 -12   4   4       19.94       20.69      3.77 o 
 -11   4   4        0.59       -1.68      1.96 o 
 -10   4   4       23.80       28.10      3.49 o 
  -9   4   4       35.55       35.53      4.26 o 
  -8   4   4       16.04       19.98      1.68 o 
  -7   4   4       25.36       19.83      2.90 o 
  -6   4   4        0.28       -0.80      0.83 o 
  -5   4   4       86.23       88.98      2.82 o 
  -4   4   4        2.74        4.31      1.09 o 
  -3   4   4        0.03       -0.76      0.76 o 
  -2   4   4        4.42        3.61      0.99 o 
  -1   4   4       54.52       63.88      5.52 o 
   0   4   4        2.58        1.34      1.51 o 
   1   4   4        0.67        0.09      0.82 o 
   2   4   4       41.74       51.42      3.63 o 
   3   4   4      106.96      118.39      3.85 o 
   4   4   4       61.76       68.57      3.04 o 
   5   4   4      371.11      366.05      7.44 o 
   6   4   4       83.63       94.06      3.06 o 
   7   4   4       24.80       22.51      1.66 o 
   8   4   4       41.42       45.27      2.35 o 
   9   4   4        0.72        0.99      1.06 o 
  10   4   4        3.41        4.24      1.58 o 
  11   4   4       11.71       13.03      3.91 o 
  12   4   4        8.45        9.19      2.01 o 
  -9   5   4        0.01        1.68      1.96 o 
  -8   5   4        0.10        0.56      1.68 o 
  -7   5   4        0.36        1.26      1.54 o 
  -6   5   4        0.96        1.40      1.40 o 
  -3   5   4       10.78        8.67      3.91 o 
  -2   5   4       42.51       28.52      5.03 o 
  -1   5   4        0.76        0.00      2.80 o 
   0   5   4       12.12        6.99      3.22 o 
   1   5   4       44.44       46.78      2.71 o 
   2   5   4        0.07        0.02      1.14 o 
   3   5   4        6.34        3.88      2.73 o 
   4   5   4        0.16        0.07      2.80 o 
   5   5   4       26.51       24.16      5.87 o 
   6   5   4        0.20       -1.03      1.03 o 
   7   5   4        0.07       -0.76      1.07 o 
   8   5   4        0.16       -1.06      1.96 o 
   9   5   4        6.19        8.89      2.73 o 
 -17   0   5        2.12        2.10      3.35 o 
 -15   0   5        0.07       -2.38      2.52 o 
 -13   0   5      123.86      122.96      4.47 o 
 -11   0   5       48.92       47.38      2.38 o 
  -9   0   5      232.45      218.31      4.90 o 
  -7   0   5       81.59       76.82      2.29 o 
  -5   0   5     4176.93     3904.38     64.84 o 
  -3   0   5     3200.82     2938.49     48.79 o 
  -1   0   5     1264.75     1297.37     22.18 o 
   1   0   5     6291.97     6603.48     89.05 o 
   3   0   5     3293.77     3423.87     54.85 o 
   5   0   5      502.63      500.13     14.13 o 
   7   0   5      372.57      337.88      5.82 o 
   9   0   5      134.35      148.40      3.31 o 
  11   0   5       15.49       16.00      1.62 o 
  13   0   5        4.97        2.38      1.47 o 
  15   0   5       19.31       18.03      4.19 o 
  17   0   5        2.55        4.19      3.77 o 
 -17   1   5        6.47        8.71      2.48 o 
 -16   1   5        0.01       -1.53      1.53 o 
 -15   1   5        0.01       -1.16      1.16 o 
 -14   1   5        4.67        3.32      1.24 o 
 -13   1   5       54.79       62.58      2.45 o 
 -12   1   5      179.38      190.07      4.20 o 
 -11   1   5      372.62      381.62      6.64 o 
 -10   1   5       28.98       31.33      1.59 o 
  -9   1   5        1.79        1.81      0.74 o 
  -8   1   5       75.50       66.06      1.78 o 
  -7   1   5      272.01      256.85      3.98 o 
  -6   1   5        2.82        7.26      0.64 o 
  -5   1   5       96.54       92.87      1.68 o 
  -4   1   5      545.86      580.71      7.23 o 
  -3   1   5     3274.54     3274.49     41.40 o 
  -2   1   5      247.93      248.16      3.83 o 
  -1   1   5     3167.42     3014.60     60.68 o 
   0   1   5      922.64      946.68     13.85 o 
   1   1   5      169.86      206.94      2.60 o 
   2   1   5       16.63       17.45      0.63 o 
   3   1   5     1158.40     1173.85     15.76 o 
   4   1   5       32.41       35.49      0.96 o 
   5   1   5       29.89       23.98      0.86 o 
   6   1   5      270.20      288.62      3.74 o 
   7   1   5      282.94      286.09      3.80 o 
   8   1   5        2.31        1.45      0.72 o 
   9   1   5        2.40        1.23      0.69 o 
  10   1   5       55.55       59.73      1.95 o 
  11   1   5      128.53      124.01      2.91 o 
  12   1   5       29.50       26.31      2.21 o 
  13   1   5       11.56       10.44      1.41 o 
  14   1   5        5.54        4.52      1.42 o 
  15   1   5        1.35       -0.32      1.52 o 
  16   1   5        0.20        0.50      1.72 o 
 -16   2   5       22.96       23.48      3.13 o 
 -15   2   5        7.14       10.86      2.04 o 
 -14   2   5        2.14        3.54      1.46 o 
 -13   2   5       39.21       41.88      2.36 o 
 -12   2   5        6.11        6.29      1.35 o 
 -11   2   5       14.43       15.40      1.43 o 
 -10   2   5      235.16      233.06      5.02 o 
  -9   2   5       14.37       12.80      1.24 o 
  -8   2   5       30.66       27.08      1.69 o 
  -7   2   5      107.91      115.79      3.81 o 
  -6   2   5      406.84      406.27      8.00 o 
  -5   2   5       30.04       37.04      1.64 o 
  -4   2   5      347.96      362.78      5.62 o 
  -3   2   5       28.57       31.66      2.26 o 
  -2   2   5       75.35       89.77      1.95 o 
  -1   2   5       56.03       60.64      1.33 o 
   0   2   5       20.28       15.75      0.78 o 
   1   2   5      696.03      813.00     11.84 o 
   2   2   5       75.82       72.95      1.54 o 
   3   2   5      136.72      121.17      2.44 o 
   4   2   5       16.86       19.26      1.21 o 
   5   2   5        8.54        7.53      0.66 o 
   6   2   5       48.70       46.49      1.49 o 
   7   2   5      407.80      382.50      6.14 o 
   8   2   5      184.19      177.73      3.55 o 
   9   2   5       30.09       25.32      1.41 o 
  10   2   5        0.10       -0.92      0.92 o 
  11   2   5       73.91       73.10      2.43 o 
  12   2   5       45.96       45.75      2.05 o 
  13   2   5       16.77       14.34      1.84 o 
  14   2   5       19.15       25.93      3.44 o 
  15   2   5        3.69        4.77      1.90 o 
  16   2   5        0.00       -1.19      1.78 o 
 -15   3   5        9.52        9.04      3.01 o 
 -14   3   5        0.32        2.94      2.31 o 
 -13   3   5        1.62        3.62      2.17 o 
 -12   3   5       22.93       19.13      3.70 o 
 -11   3   5       13.23       11.73      1.97 o 
 -10   3   5       56.41       57.72      3.13 o 
  -9   3   5        1.95        5.54      1.59 o 
  -8   3   5       26.21       19.74      2.12 o 
  -7   3   5       70.23       77.86      3.19 o 
  -6   3   5        0.14       -0.79      0.79 o 
  -5   3   5      158.30      144.66      3.43 o 
  -4   3   5       95.76       95.80      4.17 o 
  -3   3   5        5.18        3.00      0.86 o 
  -2   3   5      207.99      228.91      4.58 o 
  -1   3   5      112.16      115.79      2.26 o 
   0   3   5       68.10       62.78      1.55 o 
   1   3   5      221.79      194.24      3.47 o 
   2   3   5      139.34      136.37      2.72 o 
   3   3   5      301.83      314.67      6.07 o 
   4   3   5       59.82       62.51      1.94 o 
   5   3   5      145.07      132.90      3.48 o 
   6   3   5      254.37      245.77      5.46 o 
   7   3   5      105.98      103.11      3.15 o 
   8   3   5       30.67       25.96      1.67 o 
   9   3   5       23.43       21.58      1.50 o 
  10   3   5       10.28        9.54      1.24 o 
  11   3   5       38.43       35.83      2.03 o 
  12   3   5       22.70       27.17      2.29 o 
  13   3   5       50.08       49.53      2.91 o 
  14   3   5       19.64       21.90      2.18 o 
 -13   4   5        0.14       -2.52      2.66 o 
 -12   4   5        0.00       -1.68      2.52 o 
 -11   4   5        0.51        0.14      2.24 o 
 -10   4   5        8.59        4.75      2.38 o 
  -9   4   5        1.52        2.80      1.96 o 
  -8   4   5        3.77        0.98      1.47 o 
  -7   4   5        1.76        1.21      2.03 o 
  -6   4   5      120.63      109.04      4.42 o 
  -5   4   5        9.49       11.72      1.53 o 
  -4   4   5        6.36        7.96      1.29 o 
  -3   4   5       13.65       10.62      3.35 o 
  -2   4   5        2.61        1.90      2.10 o 
  -1   4   5        3.81        5.70      1.75 o 
   0   4   5       25.54       21.27      2.45 o 
   1   4   5       41.15       43.26      2.10 o 
   2   4   5        3.89        4.20      1.07 o 
   3   4   5       75.95       84.20      3.35 o 
   4   4   5        4.99        8.71      1.41 o 
   5   4   5      155.83      159.16      4.03 o 
   6   4   5       65.44       73.43      2.70 o 
   7   4   5        3.01        5.40      1.14 o 
   8   4   5       16.32       19.56      1.65 o 
   9   4   5        3.19        4.91      1.26 o 
  10   4   5       74.76       82.12      4.02 o 
  11   4   5       28.66       37.15      2.95 o 
  12   4   5       21.02       20.56      2.87 o 
  -9   5   5       11.22       10.90      2.52 o 
  -8   5   5        2.74        5.31      1.96 o 
  -7   5   5        3.16        2.38      1.68 o 
  -6   5   5        3.10        1.68      1.40 o 
  -5   5   5       48.01       43.61      3.08 o 
  -2   5   5        0.87        0.70      3.08 o 
  -1   5   5        8.69        8.25      3.77 o 
   0   5   5       56.23       53.12      6.15 o 
   1   5   5        1.57        3.68      1.38 o 
   2   5   5       31.64       33.73      2.46 o 
   3   5   5       45.37       58.73      4.89 o 
   4   5   5        0.73       -0.60      0.98 o 
   5   5   5       45.93       35.88      2.37 o 
   6   5   5       19.23       16.49      1.73 o 
   7   5   5       11.81        9.65      1.63 o 
   8   5   5       17.30       13.30      1.83 o 
   9   5   5        0.40        0.36      1.37 o 
 -16   0   6       11.16       19.29      4.33 o 
 -14   0   6      107.15      127.78      4.94 o 
 -12   0   6       58.28       56.85      2.69 o 
 -10   0   6      237.51      241.46      5.44 o 
  -8   0   6     1334.61     1268.07     21.96 o 
  -6   0   6      401.45      357.99      6.79 o 
  -4   0   6      237.79      230.89      4.49 o 
  -2   0   6     6644.09     6314.25     87.58 o 
   0   0   6      876.29      900.01     13.93 o 
   2   0   6      180.54      222.39      3.49 o 
   4   0   6       46.40       35.68      1.21 o 
   6   0   6      577.58      528.76      8.69 o 
   8   0   6       60.74       55.30      1.89 o 
  10   0   6        3.77        1.13      1.07 o 
  12   0   6      379.70      374.63      9.57 o 
  14   0   6       66.93       56.10      3.46 o 
  16   0   6        0.51        0.98      3.22 o 
 -17   1   6        2.11        0.87      2.31 o 
 -16   1   6        2.34        0.50      1.67 o 
 -15   1   6        0.01       -0.16      1.43 o 
 -14   1   6        3.63        5.59      1.31 o 
 -13   1   6       80.60       91.63      3.08 o 
 -12   1   6      229.31      244.88      4.94 o 
 -11   1   6      114.63      121.37      3.10 o 
 -10   1   6        7.46        7.51      1.08 o 
  -9   1   6       81.00       81.70      2.07 o 
  -8   1   6      185.09      176.64      3.14 o 
  -7   1   6       15.53        8.46      0.73 o 
  -6   1   6     1834.34     1871.23     23.81 o 
  -5   1   6     1262.04     1274.23     15.45 o 
  -4   1   6       13.32       28.13      0.84 o 
  -3   1   6      118.33      103.73      1.75 o 
  -2   1   6     1785.84     1670.60     24.69 o 
  -1   1   6     1904.62     1916.08     26.04 o 
   0   1   6      876.08      906.94     12.60 o 
   1   1   6       38.12       42.92      1.99 o 
   2   1   6      886.13      948.29     13.04 o 
   3   1   6      314.09      327.76      5.35 o 
   4   1   6       95.85       78.90      1.59 o 
   5   1   6        0.32       -0.33      0.33 o 
   6   1   6       53.55       53.63      1.22 o 
   7   1   6      354.30      352.09      4.55 o 
   8   1   6       73.31       66.05      1.71 o 
   9   1   6      226.14      221.39      3.91 o 
  10   1   6        0.60       -0.78      0.78 o 
  11   1   6       57.18       50.12      1.93 o 
  12   1   6       22.01       18.02      1.71 o 
  13   1   6        1.39        1.38      1.17 o 
  14   1   6        1.24       -0.52      1.26 o 
  15   1   6       20.94       20.36      4.03 o 
  16   1   6        5.16        6.44      1.92 o 
 -16   2   6       11.33       11.04      2.18 o 
 -15   2   6        4.59        4.67      1.80 o 
 -14   2   6        8.22       10.81      2.88 o 
 -13   2   6        3.80        0.57      1.35 o 
 -12   2   6        4.84        2.62      1.24 o 
 -11   2   6        2.45        1.34      1.18 o 
 -10   2   6      107.13      119.05      3.27 o 
  -9   2   6       18.42       17.85      1.32 o 
  -8   2   6       37.02       30.00      1.71 o 
  -7   2   6        2.49        1.28      0.96 o 
  -6   2   6       81.60       87.18      2.70 o 
  -5   2   6      179.16      171.25      3.56 o 
  -4   2   6      624.35      567.81      9.62 o 
  -3   2   6     2305.92     2340.89     44.28 o 
  -2   2   6      100.51       98.19      2.12 o 
  -1   2   6        0.83       10.69      0.82 o 
   0   2   6       22.69       20.47      1.15 o 
   1   2   6      281.82      265.30      4.17 o 
   2   2   6       22.36       32.89      2.03 o 
   3   2   6      371.48      402.22      5.95 o 
   4   2   6      188.88      214.65      4.18 o 
   5   2   6       20.76       19.87      0.87 o 
   6   2   6       24.57       24.26      1.12 o 
   7   2   6       50.30       44.72      1.98 o 
   8   2   6       58.38       53.87      1.93 o 
   9   2   6      327.47      302.54      5.41 o 
  10   2   6       34.04       38.64      1.73 o 
  11   2   6       23.93       22.74      2.19 o 
  12   2   6        4.65        2.84      1.10 o 
  13   2   6        2.33        2.56      1.57 o 
  14   2   6       17.25       18.14      2.31 o 
  15   2   6       19.99       20.60      2.46 o 
 -14   3   6       22.15       29.08      3.28 o 
 -13   3   6        8.47        8.80      2.38 o 
 -12   3   6        0.47        1.39      1.85 o 
 -11   3   6        9.38        8.91      1.87 o 
 -10   3   6        0.23       -0.42      1.33 o 
  -9   3   6        0.51        0.89      1.25 o 
  -8   3   6       56.47       55.68      2.77 o 
  -7   3   6       14.94       11.69      1.54 o 
  -6   3   6        6.82        6.33      1.22 o 
  -5   3   6      187.95      190.00      5.18 o 
  -4   3   6      214.35      215.61      5.56 o 
  -3   3   6       82.46       80.39      2.78 o 
  -2   3   6      237.38      243.12      7.63 o 
  -1   3   6      474.99      504.78     10.22 o 
   0   3   6       20.23       13.81      1.04 o 
   1   3   6        1.82        0.66      0.48 o 
   2   3   6      179.40      196.98      4.24 o 
   3   3   6        4.30        2.90      0.79 o 
   4   3   6       97.75       94.17      3.15 o 
   5   3   6      917.78      947.61     16.76 o 
   6   3   6      277.65      290.13      6.23 o 
   7   3   6       62.88       55.70      2.31 o 
   8   3   6       58.01       54.97      2.37 o 
   9   3   6        3.43        2.82      0.98 o 
  10   3   6        0.38        0.23      0.89 o 
  11   3   6       38.86       41.41      2.19 o 
  12   3   6       60.03       73.15      3.39 o 
  13   3   6        6.48        9.38      1.92 o 
  14   3   6        1.56        0.14      2.12 o 
 -12   4   6        9.09        9.09      3.08 o 
 -11   4   6        4.70        1.68      2.38 o 
 -10   4   6       14.81       13.28      2.94 o 
  -9   4   6        0.22        0.56      1.82 o 
  -8   4   6        6.01        7.18      2.17 o 
  -7   4   6       13.57       12.64      1.86 o 
  -6   4   6       21.90       24.44      2.13 o 
  -5   4   6       50.95       47.82      2.82 o 
  -4   4   6       59.37       60.01      2.95 o 
  -3   4   6       86.89       78.85      3.21 o 
  -2   4   6       59.92       60.27      2.63 o 
  -1   4   6       25.23       18.97      1.64 o 
   0   4   6       70.61       78.13      3.20 o 
   1   4   6        6.63        5.04      2.47 o 
   2   4   6       11.39        8.98      1.66 o 
   3   4   6       12.48       21.74      1.81 o 
   4   4   6        3.16        2.92      1.52 o 
   5   4   6        8.43       10.63      1.26 o 
   6   4   6        5.53       10.95      2.60 o 
   7   4   6        1.16       -0.67      1.29 o 
   8   4   6        1.40       -1.16      1.16 o 
   9   4   6        7.30        6.25      1.41 o 
  10   4   6       13.84       18.86      3.00 o 
  11   4   6        7.89        8.82      2.38 o 
  12   4   6        0.37       -0.56      1.47 o 
  -9   5   6        2.41        4.33      2.24 o 
  -8   5   6        0.48        0.14      1.68 o 
  -7   5   6        0.75        1.68      1.54 o 
  -6   5   6       15.80       13.84      2.10 o 
  -5   5   6        0.51       -0.98      1.26 o 
   0   5   6       22.71       29.09      5.52 o 
   1   5   6       70.66       81.69      7.27 o 
   2   5   6      107.64      116.72      5.59 o 
   3   5   6       16.12       16.35      2.38 o 
   4   5   6       93.22      104.41      5.87 o 
   5   5   6        0.71       -0.98      1.54 o 
   6   5   6       13.32       18.04      1.83 o 
   7   5   6        2.28        1.96      1.27 o 
   8   5   6        1.60        1.48      2.38 o 
   9   5   6       10.40       10.22      1.87 o 
 -17   0   7       25.67       28.38      5.17 o 
 -15   0   7        3.73        2.38      2.94 o 
 -13   0   7      335.60      357.52      9.23 o 
 -11   0   7     2671.90     2876.41     48.65 o 
  -9   0   7       21.06       26.33      2.16 o 
  -7   0   7     1063.86     1016.90     17.78 o 
  -5   0   7     2805.91     2762.59     46.09 o 
  -3   0   7     1565.34     1490.67     22.86 o 
  -1   0   7        2.64        2.29      0.47 o 
   1   0   7       78.44       98.58      2.47 o 
   3   0   7      986.46     1146.81     17.01 o 
   5   0   7       44.28       39.64      1.49 o 
   7   0   7      522.02      545.91      8.88 o 
   9   0   7        2.56        1.87      0.85 o 
  11   0   7       61.31       65.88      2.88 o 
  13   0   7       14.84       16.16      1.85 o 
  15   0   7        6.26        7.83      3.63 o 
 -16   1   7        1.86        0.16      1.66 o 
 -15   1   7       14.90       18.34      2.01 o 
 -14   1   7      143.18      160.43      4.02 o 
 -13   1   7       12.03       17.43      1.56 o 
 -12   1   7       76.66       83.64      2.71 o 
 -11   1   7        0.58       -0.97      0.97 o 
 -10   1   7       49.42       51.95      2.09 o 
  -9   1   7       46.95       46.10      1.84 o 
  -8   1   7      188.04      180.00      3.20 o 
  -7   1   7        8.85        8.29      0.76 o 
  -6   1   7       50.99       44.35      1.37 o 
  -5   1   7      208.07      198.99      2.94 o 
  -4   1   7      808.38      766.74      9.46 o 
  -3   1   7       89.20       96.18      1.55 o 
  -2   1   7      149.56      142.25      2.36 o 
  -1   1   7     2067.23     2158.13     31.53 o 
   0   1   7       35.75       28.48      1.46 o 
   1   1   7      153.36      185.36      2.58 o 
   2   1   7      373.64      474.50      6.16 o 
   3   1   7     2111.03     2436.94     38.76 o 
   4   1   7     2810.95     3090.42     33.46 o 
   5   1   7       60.70       67.89      1.35 o 
   6   1   7      175.20      180.23      2.65 o 
   7   1   7      129.73      114.11      2.25 o 
   8   1   7       16.47       15.62      0.95 o 
   9   1   7      134.49      126.31      2.77 o 
  10   1   7      275.80      284.54      4.88 o 
  11   1   7      103.20       93.22      2.53 o 
  12   1   7       82.89       93.45      2.96 o 
  13   1   7        2.57        3.38      1.22 o 
  14   1   7       22.87       23.20      1.99 o 
  15   1   7        4.96        5.33      1.81 o 
  16   1   7       21.73       32.89      5.17 o 
 -16   2   7        0.42       -1.50      1.72 o 
 -15   2   7       14.52       17.99      2.29 o 
 -14   2   7       33.14       29.33      2.51 o 
 -13   2   7       44.60       49.17      3.55 o 
 -12   2   7        1.52       -1.11      1.17 o 
 -11   2   7        6.39        5.83      1.21 o 
 -10   2   7        2.20        1.85      1.00 o 
  -9   2   7        3.78        0.36      0.83 o 
  -8   2   7        0.03       -0.73      0.73 o 
  -7   2   7      255.71      262.21      7.71 o 
  -6   2   7      513.34      474.43      8.03 o 
  -5   2   7      142.21      158.49      2.96 o 
  -4   2   7        8.54       11.34      0.88 o 
  -3   2   7      707.73      691.84     11.62 o 
  -2   2   7        0.02       -0.46      0.46 o 
  -1   2   7      193.77      209.51      3.34 o 
   0   2   7     1294.95     1440.37     27.52 o 
   1   2   7     2179.97     2391.87     36.26 o 
   2   2   7      204.97      169.59      3.87 o 
   3   2   7      575.48      696.89     10.51 o 
   4   2   7       11.38       11.08      0.79 o 
   5   2   7      125.87      135.47      2.74 o 
   6   2   7      871.86      879.15     12.74 o 
   7   2   7       77.42       87.31      2.31 o 
   8   2   7       76.27       79.38      2.39 o 
   9   2   7      165.53      154.19      3.46 o 
  10   2   7       23.02       22.04      1.44 o 
  11   2   7       10.05        8.99      1.41 o 
  12   2   7       33.57       31.20      1.97 o 
  13   2   7        0.40       -0.13      1.44 o 
  14   2   7        2.56        0.93      1.89 o 
  15   2   7        9.57        6.54      2.15 o 
 -14   3   7        5.38        6.11      2.38 o 
 -13   3   7        1.57        0.44      2.73 o 
 -12   3   7       25.14       29.04      2.98 o 
 -11   3   7        5.96        9.12      4.61 o 
 -10   3   7        0.00        0.52      1.38 o 
  -9   3   7       35.73       37.69      2.53 o 
  -8   3   7        2.23        1.42      1.22 o 
  -7   3   7       24.53       28.32      2.51 o 
  -6   3   7      214.07      213.58     11.88 o 
  -5   3   7        0.03        2.03      1.09 o 
  -4   3   7      108.55      104.00      3.42 o 
  -3   3   7      126.54      109.01      3.41 o 
  -2   3   7      194.56      206.36      4.90 o 
  -1   3   7        3.40        2.10      0.63 o 
   0   3   7       18.49       14.39      0.85 o 
   1   3   7        5.39        5.90      0.74 o 
   2   3   7      409.23      447.39     11.42 o 
   3   3   7       35.66       45.66      2.26 o 
   4   3   7       72.78       76.80      2.89 o 
   5   3   7      262.07      266.23      5.79 o 
   6   3   7       90.63       91.03      2.95 o 
   7   3   7       26.11       25.84      1.94 o 
   8   3   7        4.86        5.48      1.17 o 
   9   3   7        6.81        6.11      1.12 o 
  10   3   7        9.43       11.07      1.35 o 
  11   3   7       20.74       21.86      1.86 o 
  12   3   7       18.82       21.42      2.06 o 
  13   3   7        1.65        3.75      1.44 o 
  14   3   7        4.41        5.17      2.27 o 
 -12   4   7        0.11       -1.96      2.52 o 
 -11   4   7        0.29        1.26      2.38 o 
 -10   4   7        1.22       -1.68      1.82 o 
  -9   4   7        0.32       -0.42      1.54 o 
  -8   4   7       30.04       24.32      2.94 o 
  -7   4   7        8.10        3.52      1.51 o 
  -6   4   7       27.02       30.51      2.55 o 
  -5   4   7       66.90       67.91      3.40 o 
  -4   4   7      154.46      153.57      7.41 o 
  -3   4   7       11.88       11.16      1.50 o 
  -2   4   7        0.01       -0.01      0.90 o 
  -1   4   7       22.62       27.33      2.08 o 
   0   4   7        0.01       -0.26      0.99 o 
   1   4   7       34.12       38.74      2.69 o 
   2   4   7       70.20       62.83      3.44 o 
   3   4   7      117.65      136.15      6.15 o 
   4   4   7       99.72      100.03      3.33 o 
   5   4   7        3.26        2.46      1.04 o 
   6   4   7       17.06       20.73      1.71 o 
   7   4   7        8.70        7.47      2.50 o 
   8   4   7        4.01        4.56      1.28 o 
   9   4   7        0.48       -0.02      2.27 o 
  10   4   7        0.15       -1.63      1.97 o 
  11   4   7        4.96        6.74      1.73 o 
  12   4   7        0.61        0.80      2.59 o 
  -9   5   7        0.71       -0.56      1.96 o 
  -8   5   7        5.98        4.19      1.96 o 
  -7   5   7        0.60        0.56      1.54 o 
  -6   5   7        6.67        4.05      1.68 o 
  -5   5   7        8.90        6.29      1.54 o 
  -4   5   7        2.51        0.98      1.26 o 
  -3   5   7       17.19       19.85      1.96 o 
  -2   5   7       21.11       24.60      2.38 o 
  -1   5   7        8.45        8.67      1.68 o 
   0   5   7        2.42        4.47      1.54 o 
   1   5   7        5.20        9.23      1.82 o 
   2   5   7       37.21       50.60      3.77 o 
   3   5   7        2.17        1.82      1.68 o 
   4   5   7        3.24        3.79      1.31 o 
   5   5   7        0.45       -0.77      1.09 o 
   6   5   7        0.61        0.56      1.19 o 
   7   5   7        5.53        7.10      1.75 o 
   8   5   7        2.32        1.05      1.37 o 
 -16   0   8        1.71        1.54      3.22 o 
 -14   0   8      104.38      117.43      4.46 o 
 -12   0   8       34.00       31.92      2.06 o 
 -10   0   8      122.21      115.73      3.48 o 
  -8   0   8      267.23      267.63      5.66 o 
  -6   0   8     1877.23     1982.03     33.39 o 
  -4   0   8     2655.78     2783.78     42.21 o 
  -2   0   8     1643.70     1485.46     22.74 o 
   0   0   8     1191.61     1226.87     20.88 o 
   2   0   8     1401.75     1452.49     20.05 o 
   4   0   8      663.30      839.00     12.92 o 
   6   0   8      129.36      141.82      3.10 o 
   8   0   8       45.60       50.59      1.91 o 
  10   0   8     1023.29     1029.52     18.64 o 
  12   0   8       62.15       50.57      2.95 o 
  14   0   8       70.00       75.57      3.90 o 
  16   0   8       18.69       21.39      4.61 o 
 -16   1   8       30.84       40.38      5.20 o 
 -15   1   8        3.27        7.18      1.88 o 
 -14   1   8       38.27       42.14      2.83 o 
 -13   1   8       88.01      102.96      3.10 o 
 -12   1   8       53.15       53.32      2.28 o 
 -11   1   8      153.73      157.22      3.66 o 
 -10   1   8      139.41      136.72      3.22 o 
  -9   1   8      140.09      130.85      3.03 o 
  -8   1   8       98.85       93.51      2.30 o 
  -7   1   8     1330.07     1337.45     17.40 o 
  -6   1   8       21.47       33.91      1.21 o 
  -5   1   8       15.23       21.22      0.97 o 
  -4   1   8       22.27       10.58      0.57 o 
  -3   1   8      139.97      144.61      2.34 o 
  -2   1   8       71.59       85.51      1.89 o 
  -1   1   8      110.41      101.20      2.07 o 
   0   1   8        0.48        1.50      0.39 o 
   1   1   8     1072.03     1192.57     17.50 o 
   2   1   8       58.47       49.97      1.11 o 
   3   1   8       84.62       91.96      1.65 o 
   4   1   8       36.55       43.70      1.10 o 
   5   1   8        8.80        8.78      0.58 o 
   6   1   8      575.37      560.16      7.26 o 
   7   1   8      524.57      530.50      7.05 o 
   8   1   8      127.74      123.24      2.65 o 
   9   1   8      168.23      179.12      3.50 o 
  10   1   8      683.21      655.21     10.87 o 
  11   1   8       94.40      100.63      3.01 o 
  12   1   8       10.16        6.10      1.33 o 
  13   1   8       69.09       76.14      2.97 o 
  14   1   8        9.20        7.08      1.84 o 
  15   1   8        0.66       -1.42      1.52 o 
  16   1   8       11.48       15.08      2.69 o 
 -16   2   8        0.01       -0.70      3.08 o 
 -15   2   8        0.02       -0.03      1.71 o 
 -14   2   8        9.49       11.93      2.01 o 
 -13   2   8        2.64        2.36      1.54 o 
 -12   2   8        1.41        0.63      1.25 o 
 -11   2   8       10.44       13.07      1.53 o 
 -10   2   8      100.80      103.09      3.00 o 
  -9   2   8        0.22       -0.81      0.81 o 
  -8   2   8      137.50      133.91      3.82 o 
  -7   2   8      378.87      349.27      7.27 o 
  -6   2   8      417.91      400.96      6.99 o 
  -5   2   8        2.85        3.34      0.67 o 
  -4   2   8        2.24        3.00      0.56 o 
  -3   2   8     1311.55     1278.36     34.64 o 
  -2   2   8        1.18        0.03      1.40 o 
  -1   2   8     2326.16     2416.97     58.40 o 
   0   2   8      441.91      459.33      8.11 o 
   1   2   8     3198.99     3650.99     60.41 o 
   2   2   8      223.91      218.72      3.81 o 
   3   2   8      438.06      430.14      6.47 o 
   4   2   8     1351.24     1480.55     20.57 o 
   5   2   8       34.73       35.91      1.40 o 
   6   2   8      284.50      278.95      4.81 o 
   7   2   8      161.14      154.32      3.30 o 
   8   2   8      601.37      632.42      9.81 o 
   9   2   8      236.41      225.68      4.46 o 
  10   2   8       75.77       71.11      2.40 o 
  11   2   8      182.01      183.81      4.15 o 
  12   2   8       24.35       23.61      1.65 o 
  13   2   8        0.88       -0.07      1.49 o 
  14   2   8        0.71       -0.01      1.70 o 
  15   2   8        0.65       -0.23      1.81 o 
 -14   3   8        8.56        7.22      2.52 o 
 -13   3   8        0.27        0.36      2.24 o 
 -12   3   8       34.04       37.85      3.36 o 
 -11   3   8       13.67       14.13      2.32 o 
 -10   3   8        1.65       -0.29      1.32 o 
  -9   3   8        4.78        3.20      1.44 o 
  -8   3   8        3.56        0.81      2.94 o 
  -7   3   8       26.04       39.54      5.59 o 
  -6   3   8       11.79       16.05      2.05 o 
  -5   3   8       23.12       27.32      2.45 o 
  -4   3   8      204.86      197.89      6.23 o 
  -3   3   8       28.82       26.42      2.14 o 
  -2   3   8      141.43      152.68      4.09 o 
  -1   3   8        0.07       -0.67      0.67 o 
   0   3   8       71.47       62.46      2.36 o 
   1   3   8        6.36        7.08      1.06 o 
   2   3   8       50.49       55.44      2.41 o 
   3   3   8      202.16      214.81      5.78 o 
   4   3   8       18.01       16.64      1.53 o 
   5   3   8       11.42       11.59      1.26 o 
   6   3   8        1.33        1.15      1.59 o 
   7   3   8       50.08       54.61      2.37 o 
   8   3   8       33.98       33.62      1.78 o 
   9   3   8       29.14       26.16      1.63 o 
  10   3   8        2.57        2.23      1.07 o 
  11   3   8       15.04       13.50      1.62 o 
  12   3   8        0.17        0.24      1.28 o 
  13   3   8        2.06        0.50      1.37 o 
  14   3   8        0.57       -0.30      2.02 o 
 -12   4   8        6.22        8.53      3.08 o 
 -11   4   8       13.83       14.68      3.22 o 
 -10   4   8        0.22       -0.84      1.96 o 
  -9   4   8        4.59        0.28      1.82 o 
  -8   4   8        0.26       -0.28      1.68 o 
  -7   4   8        8.70        3.35      1.63 o 
  -6   4   8        7.41        6.90      1.63 o 
  -5   4   8        0.80       -0.42      1.27 o 
  -4   4   8       37.88       33.88      3.56 o 
  -3   4   8        6.85        6.40      1.40 o 
  -2   4   8        9.47       13.04      3.56 o 
  -1   4   8       10.41       14.31      1.63 o 
   0   4   8       69.33       68.35      3.10 o 
   1   4   8       84.99       85.89      5.24 o 
   2   4   8      100.75      117.11      4.96 o 
   3   4   8      117.45      115.13      5.24 o 
   4   4   8        0.33        0.90      1.50 o 
   5   4   8       20.83       25.38      1.84 o 
   6   4   8        4.45        5.25      1.27 o 
   7   4   8        0.00       -0.30      1.04 o 
   8   4   8        0.01        0.70      1.19 o 
   9   4   8        5.21        4.62      1.57 o 
  10   4   8        1.07        2.21      1.47 o 
  11   4   8        2.20        0.75      1.51 o 
  12   4   8        1.37        1.96      3.08 o 
  -8   5   8        2.40       -0.14      1.68 o 
  -7   5   8        0.20       -0.98      1.54 o 
  -6   5   8        0.05        0.42      1.54 o 
  -5   5   8        1.14       -0.14      1.40 o 
  -4   5   8        0.00        0.70      1.26 o 
  -3   5   8        1.87        2.52      1.40 o 
  -2   5   8        0.03       -0.42      1.26 o 
  -1   5   8       12.68       11.04      1.82 o 
   0   5   8        6.56        7.13      1.82 o 
   1   5   8       19.58       23.48      2.52 o 
   2   5   8       34.96       38.86      3.63 o 
   3   5   8        5.14        3.08      1.82 o 
   4   5   8       42.69       48.58      2.76 o 
   5   5   8       10.97       13.03      1.73 o 
   6   5   8        6.71        9.07      1.63 o 
   7   5   8        0.21        0.61      1.33 o 
   8   5   8        0.91        2.45      1.48 o 
 -15   0   9        1.02       -1.26      2.80 o 
 -13   0   9      201.40      200.16      6.16 o 
 -11   0   9      239.05      239.33      5.70 o 
  -9   0   9       15.40        9.59      1.21 o 
  -7   0   9      600.99      610.58     11.16 o 
  -5   0   9      210.16      258.25      5.84 o 
  -3   0   9      209.80      188.00      3.55 o 
  -1   0   9     1219.23     1199.19     20.83 o 
   1   0   9     1570.26     1527.26     21.53 o 
   3   0   9       87.75       92.74      2.72 o 
   5   0   9     5432.41     5661.52     82.10 o 
   7   0   9      243.32      282.61      7.73 o 
   9   0   9        8.27        4.77      1.21 o 
  11   0   9      492.91      493.99     11.85 o 
  13   0   9        0.78        0.06      1.29 o 
  15   0   9        1.01       -0.70      2.80 o 
 -16   1   9       20.73       25.28      2.62 o 
 -15   1   9        3.13        6.29      1.98 o 
 -14   1   9        2.63        3.33      1.45 o 
 -13   1   9        4.57        4.85      1.27 o 
 -12   1   9       12.95       11.95      1.39 o 
 -11   1   9       66.15       64.63      2.37 o 
 -10   1   9      424.94      430.35      7.25 o 
  -9   1   9      515.06      504.10      8.75 o 
  -8   1   9       22.50       18.63      1.29 o 
  -7   1   9      136.09      142.40      2.71 o 
  -6   1   9       48.62       47.44      1.31 o 
  -5   1   9      560.70      492.60      6.42 o 
  -4   1   9      639.22      671.10      8.42 o 
  -3   1   9      896.05      850.19     11.87 o 
  -2   1   9       41.94       56.09      1.26 o 
  -1   1   9      792.28      830.20     11.40 o 
   0   1   9      193.08      217.09      4.16 o 
   1   1   9     2632.33     2966.42     34.79 o 
   2   1   9      860.30     1086.92     13.99 o 
   3   1   9      332.97      442.49      6.61 o 
   4   1   9      203.63      195.88      3.29 o 
   5   1   9      193.04      215.81      3.06 o 
   6   1   9       39.88       29.51      1.17 o 
   7   1   9      105.06       86.95      2.04 o 
   8   1   9      480.82      470.98      7.02 o 
   9   1   9        3.12        4.59      0.94 o 
  10   1   9       25.33       21.06      1.38 o 
  11   1   9      320.31      342.05      7.20 o 
  12   1   9       39.99       37.59      2.01 o 
  13   1   9       35.95       26.45      1.94 o 
  14   1   9       10.52       11.41      1.90 o 
  15   1   9       27.74       29.06      2.54 o 
  16   1   9        1.34        0.41      2.07 o 
 -15   2   9       28.64       32.98      2.88 o 
 -14   2   9        0.84        1.64      2.05 o 
 -13   2   9        0.80        1.06      1.51 o 
 -12   2   9       26.61       27.49      2.06 o 
 -11   2   9        7.43        7.40      1.41 o 
 -10   2   9       15.02       16.03      1.78 o 
  -9   2   9        1.09       -0.62      0.98 o 
  -8   2   9        5.72        7.32      1.08 o 
  -7   2   9        9.29       13.71      1.84 o 
  -6   2   9      120.79      125.16      2.95 o 
  -5   2   9       81.06       79.22      2.14 o 
  -4   2   9      360.90      333.94      6.52 o 
  -3   2   9       26.49       23.81      1.32 o 
  -2   2   9       74.19       66.38      1.99 o 
  -1   2   9        1.03        2.72      0.64 o 
   0   2   9      604.73      653.07     10.01 o 
   1   2   9       79.50       70.98      1.96 o 
   2   2   9      153.76      147.01      2.53 o 
   3   2   9      169.02      180.23      3.65 o 
   4   2   9      208.26      246.66      4.26 o 
   5   2   9       52.28       51.90      1.69 o 
   6   2   9      165.34      162.30      3.31 o 
   7   2   9      182.70      181.43      3.70 o 
   8   2   9        1.70        0.59      0.87 o 
   9   2   9        5.33        4.72      0.99 o 
  10   2   9      181.93      181.96      4.04 o 
  11   2   9        7.33       12.88      1.36 o 
  12   2   9       39.78       39.44      2.16 o 
  13   2   9        6.42        7.53      1.99 o 
  14   2   9        1.34       -0.42      1.75 o 
  15   2   9       24.86       28.93      2.87 o 
 -14   3   9        1.76        0.38      2.25 o 
 -13   3   9        1.22       -0.39      1.95 o 
 -12   3   9       23.23       30.28      3.12 o 
 -11   3   9        0.28        1.70      1.71 o 
 -10   3   9        1.74        3.49      1.58 o 
  -9   3   9        3.74        4.78      1.49 o 
  -8   3   9       25.23       24.51      2.26 o 
  -7   3   9      406.51      389.23     11.35 o 
  -6   3   9      209.64      198.02      6.69 o 
  -5   3   9      533.98      503.65     13.62 o 
  -4   3   9      498.95      505.91     13.52 o 
  -3   3   9       52.47       41.10      6.29 o 
  -2   3   9      147.77      159.18      5.25 o 
  -1   3   9       87.27       88.79      3.33 o 
   0   3   9       76.74       81.18      3.74 o 
   1   3   9        0.12       -0.20      0.84 o 
   2   3   9        4.23        2.40      1.06 o 
   3   3   9       31.75       37.74      2.26 o 
   4   3   9       68.53       65.69      2.47 o 
   5   3   9       22.07       20.55      1.49 o 
   6   3   9      113.42      115.47      3.45 o 
   7   3   9       15.24       13.46      1.41 o 
   8   3   9        2.27        1.97      1.00 o 
   9   3   9        2.97        0.97      1.09 o 
  10   3   9       12.28       11.78      1.48 o 
  11   3   9       34.64       30.82      2.08 o 
  12   3   9        3.44        1.76      1.44 o 
  13   3   9        0.09       -1.10      1.27 o 
 -12   4   9        0.37        0.42      2.52 o 
 -11   4   9        1.38       -0.28      2.38 o 
 -10   4   9        0.09       -1.54      2.10 o 
  -9   4   9        2.08        0.14      1.96 o 
  -7   4   9       25.70       22.92      2.66 o 
  -6   4   9       67.75       62.75      3.60 o 
  -5   4   9       17.01       14.85      1.89 o 
  -4   4   9       36.62       32.28      2.87 o 
  -3   4   9       26.92       28.17      2.35 o 
  -2   4   9        2.43        1.65      1.26 o 
  -1   4   9       60.80       65.18      6.85 o 
   0   4   9       93.26       89.61      3.65 o 
   1   4   9       58.01       58.84      3.56 o 
   2   4   9       55.68       69.32      3.88 o 
   3   4   9       74.63       81.29      4.22 o 
   4   4   9        1.93        3.08      1.04 o 
   5   4   9        5.40        6.04      1.33 o 
   6   4   9        0.01        1.01      1.34 o 
   7   4   9       30.63       33.77      2.47 o 
   8   4   9       11.19       12.68      1.77 o 
   9   4   9        3.39        1.39      1.41 o 
  10   4   9        0.00        0.07      1.37 o 
  11   4   9        0.50        0.18      1.51 o 
  -8   5   9        0.00        0.28      1.82 o 
  -7   5   9        4.56        2.80      1.68 o 
  -6   5   9        0.82        2.10      1.68 o 
  -5   5   9        0.24        1.82      1.54 o 
  -4   5   9        0.28        1.82      1.40 o 
  -3   5   9        0.58        1.68      1.40 o 
  -2   5   9        6.36        4.61      1.68 o 
  -1   5   9        2.55        3.63      1.68 o 
   0   5   9        0.30        0.56      1.54 o 
   1   5   9       20.21       25.58      2.66 o 
   2   5   9        5.50        3.91      1.82 o 
   3   5   9       14.21       13.56      2.38 o 
   4   5   9        8.37        7.86      1.89 o 
   5   5   9        5.23        4.96      1.43 o 
   6   5   9        2.75        1.82      1.75 o 
   7   5   9        0.29        0.47      2.17 o 
   8   5   9        0.01        0.14      1.96 o 
 -16   0  10        6.53        4.33      3.49 o 
 -14   0  10       24.20       28.76      3.59 o 
 -12   0  10      266.29      281.26      7.66 o 
 -10   0  10        0.96       -1.01      1.01 o 
  -8   0  10       83.46       87.07      2.73 o 
  -6   0  10      358.73      359.13      7.86 o 
  -4   0  10      192.17      240.31      4.45 o 
  -2   0  10     1435.30     1352.16     20.91 o 
   0   0  10     1739.06     1936.76     26.57 o 
   2   0  10    10685.46    11407.96    164.82 o 
   4   0  10      344.61      350.18      6.01 o 
   6   0  10      591.67      553.57      9.07 o 
   8   0  10      329.93      318.26      5.93 o 
  10   0  10        3.28        2.77      1.30 o 
  12   0  10       68.31       61.79      4.55 o 
  14   0  10        4.43        5.59      3.35 o 
  16   0  10        0.82        0.42      3.22 o 
 -16   1  10       28.77       29.89      3.98 o 
 -15   1  10        2.85        3.95      1.82 o 
 -14   1  10       18.77       20.01      1.95 o 
 -13   1  10       43.01       49.41      2.47 o 
 -12   1  10       29.74       29.73      1.88 o 
 -11   1  10        0.07       -0.93      0.93 o 
 -10   1  10       10.97       12.74      1.38 o 
  -9   1  10       57.87       63.70      2.17 o 
  -8   1  10      250.66      240.58      4.45 o 
  -7   1  10       39.80       42.38      1.48 o 
  -6   1  10      578.18      570.54      7.45 o 
  -5   1  10        9.00        8.31      0.61 o 
  -4   1  10       12.77       10.50      0.83 o 
  -3   1  10      192.92      197.29      3.34 o 
  -2   1  10     1713.74     1716.51     21.30 o 
  -1   1  10      247.24      239.58      3.54 o 
   0   1  10       87.83       76.56      1.77 o 
   1   1  10       27.15       37.51      1.12 o 
   2   1  10        1.80        2.90      0.39 o 
   3   1  10        0.79        0.80      0.43 o 
   4   1  10       36.40       35.74      1.09 o 
   5   1  10      483.62      567.12      6.86 o 
   6   1  10      579.85      578.60      7.61 o 
   7   1  10       89.62       89.18      2.23 o 
   8   1  10      137.52      133.97      2.89 o 
   9   1  10      247.54      250.29      4.45 o 
  10   1  10       56.76       62.45      2.09 o 
  11   1  10        6.81        9.84      1.40 o 
  12   1  10       43.41       40.52      2.13 o 
  13   1  10        2.02        1.25      1.32 o 
  14   1  10        3.12        2.98      1.61 o 
  15   1  10        0.00       -0.33      2.94 o 
 -15   2  10       60.74       99.61      4.65 o 
 -14   2  10       43.21       52.36      3.41 o 
 -13   2  10        0.49        0.95      1.54 o 
 -12   2  10        5.79        5.82      1.60 o 
 -11   2  10       41.98       50.03      2.58 o 
 -10   2  10        5.10        2.75      1.14 o 
  -9   2  10       90.89       88.34      3.02 o 
  -8   2  10       34.04       36.42      2.04 o 
  -7   2  10      190.38      189.34      5.43 o 
  -6   2  10       61.68       60.29      2.29 o 
  -5   2  10        2.13        0.55      0.89 o 
  -4   2  10       14.15       12.82      1.33 o 
  -3   2  10        0.23       -0.79      0.79 o 
  -2   2  10        1.06        2.13      0.72 o 
  -1   2  10        3.21        1.80      0.91 o 
   0   2  10        0.08        0.14      0.68 o 
   1   2  10        0.62        0.36      0.62 o 
   2   2  10        4.46        5.24      0.76 o 
   3   2  10      246.09      242.06      4.17 o 
   4   2  10        9.75       12.15      0.93 o 
   5   2  10        0.98        2.24      0.73 o 
   6   2  10       30.05       26.68      1.37 o 
   7   2  10        8.04        7.70      1.08 o 
   8   2  10       18.60       16.19      1.27 o 
   9   2  10       72.78       75.33      2.46 o 
  10   2  10        9.94       12.62      1.54 o 
  11   2  10       11.95       12.82      1.38 o 
  12   2  10        1.88        2.31      1.55 o 
  13   2  10        4.89        4.71      1.84 o 
  14   2  10        6.90        9.86      2.13 o 
  15   2  10       50.51       72.74      5.09 o 
 -14   3  10        0.01       -1.98      1.98 o 
 -13   3  10        1.45       -1.91      1.91 o 
 -12   3  10        3.53        5.04      2.11 o 
 -11   3  10        2.11        1.48      2.17 o 
 -10   3  10        4.02        2.55      1.62 o 
  -9   3  10       64.04       67.33      3.38 o 
  -8   3  10        3.17        5.48      1.55 o 
  -7   3  10       15.47       16.48      1.85 o 
  -6   3  10       41.10       39.20      2.97 o 
  -5   3  10       46.83       59.62      3.49 o 
  -4   3  10        2.00       -1.31      1.31 o 
  -3   3  10        3.01        2.39      1.33 o 
  -2   3  10        7.93        7.56      1.46 o 
  -1   3  10       11.26       12.13      2.71 o 
   0   3  10      312.63      302.01      9.21 o 
   1   3  10       10.63        8.94      1.68 o 
   2   3  10      167.69      189.86      6.67 o 
   3   3  10      121.47      131.08      5.30 o 
   4   3  10       13.04        9.15      1.17 o 
   5   3  10        7.49        7.42      1.16 o 
   6   3  10       19.68       16.32      1.51 o 
   7   3  10        0.04        0.55      1.31 o 
   8   3  10       60.27       62.59      2.42 o 
   9   3  10        0.79       -0.97      0.97 o 
  10   3  10        9.63        9.29      1.45 o 
  11   3  10        6.11        5.55      1.40 o 
  12   3  10        0.17        2.06      1.26 o 
  13   3  10        3.61        3.73      1.56 o 
 -11   4  10        5.75        9.37      2.94 o 
 -10   4  10       22.30       22.78      3.35 o 
  -9   4  10        0.06        3.08      2.10 o 
  -8   4  10       19.93       16.49      2.66 o 
  -7   4  10       12.78       19.15      2.66 o 
  -6   4  10       38.46       38.16      4.54 o 
  -5   4  10       83.65       72.05      3.81 o 
  -4   4  10       25.68       23.94      3.42 o 
  -3   4  10        1.16        0.41      1.26 o 
  -2   4  10        6.00        6.91      1.52 o 
  -1   4  10       37.56       34.39      2.80 o 
   0   4  10        6.21        6.18      2.71 o 
   1   4  10       47.97       51.12      3.41 o 
   2   4  10       48.88       60.97      4.75 o 
   3   4  10       11.11        8.56      1.92 o 
   4   4  10       28.50       34.87      2.28 o 
   5   4  10       29.82       35.60      2.39 o 
   6   4  10       32.11       35.94      2.51 o 
   7   4  10        1.58        1.06      2.80 o 
   8   4  10        0.36        0.07      1.28 o 
   9   4  10        2.94        4.64      1.57 o 
  10   4  10        0.78       -0.22      1.47 o 
  11   4  10       15.94       16.78      2.35 o 
  -8   5  10        0.25        1.68      1.96 o 
  -7   5  10        7.44        4.89      2.10 o 
  -6   5  10        0.38       -0.42      1.54 o 
  -5   5  10        2.69        4.61      1.68 o 
  -4   5  10        1.02        0.70      1.40 o 
  -3   5  10       12.59       10.48      1.96 o 
  -2   5  10        1.48       -0.14      1.54 o 
  -1   5  10       19.66       20.13      2.52 o 
   0   5  10        0.00       -1.12      1.54 o 
   1   5  10        0.18        0.00      1.54 o 
   2   5  10        6.34        8.11      2.10 o 
   3   5  10       12.31       12.86      2.52 o 
   4   5  10        4.75        7.32      1.47 o 
   5   5  10        6.01        3.20      1.47 o 
   6   5  10        7.00        9.09      1.68 o 
   7   5  10        4.42        2.59      1.48 o 
 -15   0  11        5.13        8.11      3.63 o 
 -13   0  11       73.46       93.70      4.02 o 
 -11   0  11       15.18       12.75      1.87 o 
  -9   0  11      138.95      141.07      3.81 o 
  -7   0  11      130.04      120.41      3.62 o 
  -5   0  11        0.12       -0.61      0.61 o 
  -3   0  11       44.65       24.20      1.37 o 
  -1   0  11       61.25       54.09      1.67 o 
   1   0  11       74.27       68.20      1.80 o 
   3   0  11       47.06       28.57      1.32 o 
   5   0  11       14.33        7.95      0.89 o 
   7   0  11     1400.46     1349.15     20.77 o 
   9   0  11      867.45      831.12     15.47 o 
  11   0  11       26.97       23.08      2.06 o 
  13   0  11        0.77       -1.33      1.50 o 
  15   0  11        1.25       -2.24      3.08 o 
 -16   1  11        0.36       -2.05      2.05 o 
 -15   1  11        2.65        0.10      1.67 o 
 -14   1  11       15.96       11.64      2.01 o 
 -13   1  11       18.74       22.44      1.83 o 
 -12   1  11        3.53        2.04      1.24 o 
 -11   1  11       76.96       77.82      2.73 o 
 -10   1  11       69.78       66.10      2.27 o 
  -9   1  11       42.23       37.98      1.74 o 
  -8   1  11      224.61      223.11      4.24 o 
  -7   1  11      252.32      245.38      4.41 o 
  -6   1  11        1.14        0.35      0.56 o 
  -5   1  11       66.81       71.24      1.65 o 
  -4   1  11      404.10      366.45      5.26 o 
  -3   1  11     1367.20     1257.46     17.37 o 
  -2   1  11      184.40      189.75      2.99 o 
  -1   1  11        0.48        0.42      0.59 o 
   0   1  11      376.60      368.29      5.59 o 
   1   1  11     1163.09     1226.75     15.64 o 
   2   1  11     1148.73     1332.02     18.20 o 
   3   1  11       17.23       29.45      1.01 o 
   4   1  11       75.11       81.87      1.66 o 
   5   1  11       34.80       34.12      1.47 o 
   6   1  11      546.67      569.00      9.02 o 
   7   1  11      122.70      118.95      2.64 o 
   8   1  11       87.08       74.74      2.18 o 
   9   1  11      194.52      179.61      3.61 o 
  10   1  11       28.18       31.83      1.77 o 
  11   1  11        5.94        5.59      1.24 o 
  12   1  11        6.74        6.44      1.30 o 
  13   1  11       65.03       61.35      3.29 o 
  14   1  11        0.63       -1.50      1.50 o 
  15   1  11        0.20       -0.78      1.94 o 
 -15   2  11        0.21        1.33      1.91 o 
 -14   2  11        1.38        2.23      2.07 o 
 -13   2  11        0.20       -1.41      1.41 o 
 -12   2  11       10.19        8.78      1.62 o 
 -11   2  11       16.01       19.20      1.79 o 
 -10   2  11        0.12        0.13      1.61 o 
  -9   2  11       78.60       71.36      2.77 o 
  -8   2  11      229.00      264.35      5.95 o 
  -7   2  11      694.68      693.09     15.00 o 
  -6   2  11        0.13       -1.04      1.04 o 
  -5   2  11       29.05       22.05      1.42 o 
  -4   2  11      123.76      133.36      3.36 o 
  -3   2  11      230.58      235.84      4.99 o 
  -2   2  11      302.69      322.26      6.40 o 
  -1   2  11      160.34      150.82      3.70 o 
   0   2  11      140.81      169.71      4.02 o 
   1   2  11        1.92       -0.60      1.31 o 
   2   2  11       59.39       64.19      2.52 o 
   3   2  11        8.45        9.27      0.93 o 
   4   2  11       29.31       30.80      1.40 o 
   5   2  11       41.50       52.77      1.88 o 
   6   2  11      416.97      444.52      7.27 o 
   7   2  11       48.51       52.41      2.05 o 
   8   2  11       16.47       15.88      1.65 o 
   9   2  11        7.36        5.22      1.18 o 
  10   2  11        9.81       10.74      1.31 o 
  11   2  11        0.96        2.42      1.12 o 
  12   2  11       57.97       65.26      3.21 o 
  13   2  11        2.76       -0.55      2.24 o 
  14   2  11        2.31        2.54      1.87 o 
 -13   3  11        1.41        4.41      2.28 o 
 -12   3  11        1.02        1.59      1.94 o 
 -11   3  11        0.07       -0.71      1.71 o 
 -10   3  11        0.79        2.57      1.81 o 
  -9   3  11       44.52       32.80      3.60 o 
  -8   3  11        5.47        3.95      1.52 o 
  -7   3  11       79.74       67.39      3.24 o 
  -6   3  11       63.75       54.42      3.44 o 
  -5   3  11        0.89        1.97      1.44 o 
  -4   3  11       57.42       58.16      3.28 o 
  -3   3  11        3.51        0.14      2.31 o 
  -2   3  11      225.91      222.36      7.08 o 
  -1   3  11        0.36        1.26      1.26 o 
   0   3  11      511.85      557.17     15.36 o 
   1   3  11       11.39        5.37      1.68 o 
   2   3  11       75.49       82.68      4.54 o 
   3   3  11       57.02       48.74      4.61 o 
   4   3  11       56.26       63.69      2.83 o 
   5   3  11        9.13        8.01      1.35 o 
   6   3  11       55.89       61.43      3.38 o 
   7   3  11        8.37        7.20      1.50 o 
   8   3  11        3.20        3.11      1.13 o 
   9   3  11       49.40       51.06      2.75 o 
  10   3  11       12.29        8.24      1.54 o 
  11   3  11        0.01        2.08      1.41 o 
  12   3  11        3.46        2.22      1.58 o 
  13   3  11        0.36       -1.93      1.93 o 
 -11   4  11        3.54        5.03      2.66 o 
 -10   4  11        7.06        7.55      2.66 o 
  -9   4  11        0.12        0.14      2.10 o 
  -8   4  11       15.05       13.00      2.52 o 
  -7   4  11       27.14       29.63      3.22 o 
  -6   4  11       71.45       72.83      4.89 o 
  -5   4  11       13.87       14.05      2.11 o 
  -4   4  11       15.49       14.76      2.38 o 
  -3   4  11       96.41       93.57      4.30 o 
  -2   4  11       12.32       15.24      2.03 o 
  -1   4  11        2.19        2.24      1.68 o 
   0   4  11       44.39       42.31      3.84 o 
   1   4  11       16.14       17.34      2.33 o 
   2   4  11        4.67        0.65      1.57 o 
   3   4  11       18.16       20.86      2.42 o 
   4   4  11        8.91        9.62      1.47 o 
   5   4  11        1.15        1.89      1.28 o 
   6   4  11        0.58        1.30      1.17 o 
   7   4  11       12.07       13.46      1.93 o 
   8   4  11       21.30       21.35      2.27 o 
   9   4  11        0.28       -1.31      1.31 o 
  10   4  11        0.09        0.31      1.57 o 
  -7   5  11        0.21       -0.70      1.68 o 
  -6   5  11        1.99        2.66      1.68 o 
  -5   5  11        0.89       -0.28      1.54 o 
  -4   5  11        2.26        5.59      1.82 o 
  -3   5  11        2.58        1.12      1.68 o 
  -2   5  11        8.68        7.97      1.96 o 
  -1   5  11        1.46        1.54      1.68 o 
   0   5  11        4.97        5.17      1.96 o 
   1   5  11        0.20        0.84      1.68 o 
   2   5  11        0.37        2.10      1.96 o 
   3   5  11        0.18       -0.14      1.68 o 
   4   5  11        0.67        0.90      1.27 o 
   5   5  11        0.06        1.33      1.27 o 
   6   5  11        0.00       -1.16      1.33 o 
 -16   0  12        1.81        1.82      3.35 o 
 -14   0  12       38.92       43.61      5.31 o 
 -12   0  12        3.00        2.32      1.67 o 
 -10   0  12      150.58      156.32      4.21 o 
  -8   0  12      105.94      115.35      3.70 o 
  -6   0  12      303.79      283.78      5.84 o 
  -4   0  12      237.56      221.11      4.68 o 
  -2   0  12       44.61       59.78      1.73 o 
   0   0  12      709.36      813.01     12.81 o 
   2   0  12        5.10        1.09      0.56 o 
   4   0  12       46.21       60.01      2.33 o 
   6   0  12       77.26       65.04      2.30 o 
   8   0  12       67.16       58.08      2.60 o 
  10   0  12       22.80       23.45      2.08 o 
  12   0  12       34.56       36.23      2.60 o 
  14   0  12       41.11       43.61      5.73 o 
 -15   1  12        0.10        0.38      1.72 o 
 -14   1  12        9.10       10.89      2.07 o 
 -13   1  12        7.30        2.65      1.37 o 
 -12   1  12       16.82       15.11      1.62 o 
 -11   1  12        2.15        1.30      1.09 o 
 -10   1  12       24.74       20.52      1.56 o 
  -9   1  12        0.30       -0.87      0.87 o 
  -8   1  12       14.66       12.38      1.35 o 
  -7   1  12       26.38       22.12      1.26 o 
  -6   1  12        0.86        0.26      0.94 o 
  -5   1  12       75.99       83.96      1.89 o 
  -4   1  12       15.03       10.04      0.94 o 
  -3   1  12       28.28       23.35      0.95 o 
  -2   1  12       14.79       22.35      0.92 o 
  -1   1  12      255.30      261.86      3.95 o 
   0   1  12      223.76      202.85      3.24 o 
   1   1  12      192.56      189.65      2.90 o 
   2   1  12      196.87      210.49      2.84 o 
   3   1  12      179.52      182.96      3.37 o 
   4   1  12      850.93      892.65     10.45 o 
   5   1  12       79.62       90.48      2.17 o 
   6   1  12       54.19       44.70      1.64 o 
   7   1  12      126.37      131.65      2.86 o 
   8   1  12      258.94      251.22      4.45 o 
   9   1  12      106.01      107.97      2.67 o 
  10   1  12        4.94        6.20      1.32 o 
  11   1  12        0.01        0.54      1.09 o 
  12   1  12        4.24        3.55      1.30 o 
  13   1  12        0.00       -1.47      1.47 o 
  14   1  12        3.94        4.36      2.09 o 
  15   1  12        6.43        5.00      3.49 o 
 -15   2  12        8.36        8.06      2.19 o 
 -14   2  12        0.37        0.56      1.80 o 
 -13   2  12        1.15        1.44      1.64 o 
 -12   2  12       18.53       16.96      1.87 o 
 -11   2  12       22.08       25.62      2.03 o 
 -10   2  12       34.45       32.66      2.10 o 
  -9   2  12       27.44       30.46      2.03 o 
  -8   2  12        1.04        1.86      1.12 o 
  -7   2  12      117.03      116.66      3.47 o 
  -6   2  12        3.91        3.02      1.41 o 
  -5   2  12      237.03      236.24      5.26 o 
  -4   2  12       51.69       48.21      2.16 o 
  -3   2  12        2.01        1.86      0.82 o 
  -2   2  12        1.61        0.47      0.80 o 
  -1   2  12       32.87       36.89      1.89 o 
   0   2  12      380.94      384.08      7.68 o 
   1   2  12      156.64      148.94      3.85 o 
   2   2  12       98.91      118.46      2.88 o 
   3   2  12       86.61       84.68      2.39 o 
   4   2  12      201.88      205.03      3.94 o 
   5   2  12        0.62        0.25      0.83 o 
   6   2  12       60.23       67.20      2.24 o 
   7   2  12       31.56       30.30      1.58 o 
   8   2  12        9.35       10.61      1.20 o 
   9   2  12      236.08      235.39      4.83 o 
  10   2  12        2.10        2.83      1.02 o 
  11   2  12        9.52        5.04      1.23 o 
  12   2  12        3.31        1.73      1.50 o 
  13   2  12       53.95       58.53      3.59 o 
  14   2  12       16.64       17.58      3.19 o 
 -13   3  12       21.13       29.08      3.38 o 
 -12   3  12        8.52       10.76      2.73 o 
 -11   3  12       11.93       13.24      2.45 o 
 -10   3  12        0.10       -0.87      1.63 o 
  -9   3  12       24.31       33.02      2.57 o 
  -8   3  12        0.08       -0.20      1.42 o 
  -7   3  12       43.72       41.98      2.77 o 
  -6   3  12       34.94       30.37      2.26 o 
  -5   3  12      127.43      132.02      5.28 o 
  -4   3  12        7.56        3.17      1.47 o 
  -3   3  12       89.72       96.19      6.36 o 
  -2   3  12      380.96      380.40     10.84 o 
  -1   3  12      101.87       82.63      3.63 o 
   0   3  12       42.43       42.51      3.70 o 
   1   3  12      101.38      105.53      4.84 o 
   2   3  12       13.84        9.27      1.88 o 
   3   3  12       21.19       20.91      2.38 o 
   4   3  12        1.70        2.03      1.09 o 
   5   3  12      137.69      152.49      4.83 o 
   6   3  12      151.88      140.74      4.69 o 
   7   3  12        2.90        1.96      1.11 o 
   8   3  12       10.90        8.56      1.38 o 
   9   3  12       77.55       84.54      3.45 o 
  10   3  12        0.32       -0.28      1.23 o 
  11   3  12        2.31        0.96      1.30 o 
  12   3  12        7.81        8.33      1.75 o 
 -11   4  12        0.39       -1.96      2.38 o 
 -10   4  12        2.74        4.05      2.52 o 
  -9   4  12        2.00        2.38      2.38 o 
  -8   4  12       40.40       35.50      3.77 o 
  -7   4  12        3.85        2.24      2.10 o 
  -6   4  12      118.85      132.23      6.85 o 
  -5   4  12        0.67       -1.26      1.68 o 
  -4   4  12        2.31        1.91      1.58 o 
  -3   4  12       25.38       26.93      2.46 o 
  -2   4  12        0.42        0.26      2.45 o 
  -1   4  12      105.55      114.52     12.09 o 
   0   4  12       82.71       79.05      3.80 o 
   1   4  12       17.54       16.74      2.30 o 
   2   4  12        0.94        1.99      2.17 o 
   3   4  12        0.73       -0.28      3.15 o 
   4   4  12        0.00       -0.86      1.07 o 
   5   4  12        5.13        7.18      1.75 o 
   6   4  12        3.03        3.56      1.43 o 
   7   4  12        2.66        2.48      1.53 o 
   8   4  12        1.01        1.11      1.47 o 
   9   4  12        9.23        7.28      1.93 o 
  10   4  12        5.81        4.82      1.85 o 
  -6   5  12        5.09        4.47      2.10 o 
  -5   5  12       13.96       13.14      2.38 o 
  -4   5  12        3.02        4.19      1.96 o 
  -3   5  12       14.02       14.26      2.38 o 
  -2   5  12        1.54        4.75      1.96 o 
  -1   5  12        0.07        0.14      1.68 o 
   0   5  12        0.34        0.00      1.82 o 
   1   5  12        0.03       -1.12      1.68 o 
   2   5  12        0.13        0.98      1.96 o 
   3   5  12        1.25       -0.84      1.82 o 
   4   5  12        0.23        1.40      1.33 o 
   5   5  12        0.40        2.23      1.53 o 
   6   5  12        1.19        2.38      1.58 o 
 -15   0  13        0.56        1.54      3.08 o 
 -13   0  13       10.72       15.38      3.63 o 
 -11   0  13       24.21       21.73      2.19 o 
  -9   0  13       34.93       30.10      2.33 o 
  -7   0  13      143.92      162.83      4.01 o 
  -5   0  13        1.00       -0.61      0.70 o 
  -3   0  13      635.87      683.40     12.27 o 
  -1   0  13      108.34      113.94      3.22 o 
   1   0  13      600.31      667.20     10.63 o 
   3   0  13      318.19      381.33      6.64 o 
   5   0  13      669.88      714.73     11.55 o 
   7   0  13       48.43       43.71      2.52 o 
   9   0  13       54.85       46.68      4.25 o 
  11   0  13       16.76       25.31      3.23 o 
  13   0  13        0.36       -0.22      1.68 o 
  15   0  13        1.50        1.40      3.49 o 
 -15   1  13        5.31        0.56      2.31 o 
 -14   1  13        0.07       -1.53      1.53 o 
 -13   1  13        7.33        5.07      1.45 o 
 -12   1  13       29.73       33.85      2.06 o 
 -11   1  13       22.99       29.34      1.84 o 
 -10   1  13        0.32       -0.96      0.96 o 
  -9   1  13       11.55        5.75      1.16 o 
  -8   1  13        0.01       -0.83      0.83 o 
  -7   1  13        9.42        7.01      1.05 o 
  -6   1  13       10.02        6.88      1.12 o 
  -5   1  13        0.10       -0.71      0.71 o 
  -4   1  13      122.84      112.89      2.71 o 
  -3   1  13        0.17        0.69      0.64 o 
  -2   1  13     1008.07     1036.71     14.57 o 
  -1   1  13        6.33        5.59      0.75 o 
   0   1  13      860.52      898.79     11.70 o 
   1   1  13      229.55      214.43      3.03 o 
   2   1  13      214.80      217.05      3.01 o 
   3   1  13       53.43       60.22      1.76 o 
   4   1  13        7.68        6.73      0.64 o 
   5   1  13      170.33      171.19      3.25 o 
   6   1  13        7.50        2.51      2.18 o 
   7   1  13       52.63       54.48      1.94 o 
   8   1  13       29.62       32.05      1.51 o 
   9   1  13       48.79       49.16      2.15 o 
  10   1  13       37.28       42.52      2.08 o 
  11   1  13       70.33       66.08      2.56 o 
  12   1  13       12.79       13.11      1.75 o 
  13   1  13        7.13        8.12      1.80 o 
  14   1  13       25.41       26.89      3.02 o 
 -14   2  13        2.75        2.70      1.92 o 
 -13   2  13        3.68        1.77      2.05 o 
 -12   2  13        0.85        1.11      1.48 o 
 -11   2  13        0.67       -0.13      1.28 o 
 -10   2  13        0.14       -0.70      1.18 o 
  -9   2  13        0.28        0.55      1.10 o 
  -8   2  13       48.19       50.41      2.37 o 
  -7   2  13       73.76       62.77      2.64 o 
  -6   2  13       86.03       89.24      3.00 o 
  -5   2  13       19.96       18.32      1.47 o 
  -4   2  13        0.40       -0.88      0.88 o 
  -3   2  13       44.22       41.02      1.99 o 
  -2   2  13      980.08      973.29     17.30 o 
  -1   2  13       60.56       50.00      2.27 o 
   0   2  13        0.03       -1.29      1.29 o 
   1   2  13       19.70       18.33      1.44 o 
   2   2  13       37.95       34.86      2.14 o 
   3   2  13       57.88       63.53      2.19 o 
   4   2  13      167.23      170.50      3.54 o 
   5   2  13        0.86        2.00      0.87 o 
   6   2  13       22.86       22.74      1.45 o 
   7   2  13       83.61       81.14      2.51 o 
   8   2  13       39.01       34.08      1.79 o 
   9   2  13       16.42       13.11      1.45 o 
  10   2  13        0.22       -0.01      0.94 o 
  11   2  13        2.77        3.21      1.49 o 
  12   2  13        5.17        2.05      1.71 o 
  13   2  13        6.48        6.71      2.06 o 
 -13   3  13        0.87        5.86      2.45 o 
 -12   3  13       33.48       40.28      3.63 o 
 -11   3  13        3.62        6.46      2.17 o 
 -10   3  13        0.53       -0.42      1.85 o 
  -9   3  13       10.38       12.25      2.27 o 
  -8   3  13        1.24        1.35      1.46 o 
  -7   3  13        4.77        6.59      1.61 o 
  -6   3  13      257.87      273.26      7.40 o 
  -5   3  13        7.64        6.57      1.78 o 
  -4   3  13       96.07       99.02      4.61 o 
  -3   3  13        5.45        3.15      2.03 o 
  -2   3  13        9.48        6.17      1.56 o 
  -1   3  13      148.52      130.68      4.65 o 
   0   3  13      141.04      130.12      6.29 o 
   1   3  13      286.32      298.54      9.69 o 
   2   3  13        9.97        6.67      2.10 o 
   3   3  13       50.63       47.07      3.45 o 
   4   3  13       15.27       14.49      1.67 o 
   5   3  13       42.74       45.01      2.68 o 
   6   3  13        3.46        3.20      1.36 o 
   7   3  13        1.36        1.07      1.12 o 
   8   3  13       14.56       13.29      1.81 o 
   9   3  13       11.10       12.37      1.73 o 
  10   3  13        0.04        0.86      1.32 o 
  11   3  13        2.31        1.30      1.41 o 
  12   3  13        3.56        2.08      1.50 o 
 -10   4  13        0.39        0.28      2.38 o 
  -9   4  13        5.78        2.10      2.38 o 
  -8   4  13        0.41       -1.12      1.96 o 
  -7   4  13        0.68        1.96      2.10 o 
  -6   4  13        0.13        1.68      1.96 o 
  -5   4  13        0.63       -1.68      1.68 o 
  -4   4  13        1.00       -0.98      1.68 o 
  -3   4  13        3.20        4.54      2.10 o 
  -2   4  13        4.58        2.04      1.49 o 
  -1   4  13        7.62        5.12      1.71 o 
   0   4  13       40.09       39.06      5.48 o 
   1   4  13        3.14        4.23      1.71 o 
   2   4  13       12.71       18.12      2.45 o 
   3   4  13        3.01        3.49      1.96 o 
   4   4  13       10.40        8.09      3.35 o 
   5   4  13        5.68        6.06      1.53 o 
   6   4  13       26.41       27.95      2.42 o 
   7   4  13        0.69        3.21      1.63 o 
   8   4  13        0.16       -1.37      1.37 o 
   9   4  13        8.53        7.24      2.01 o 
  -5   5  13        0.02        0.56      1.82 o 
  -4   5  13        1.61       -1.26      1.82 o 
  -3   5  13       13.43       11.60      2.52 o 
  -2   5  13       14.27       11.74      2.52 o 
  -1   5  13        7.55        6.99      2.24 o 
   0   5  13        5.91        8.81      2.38 o 
   1   5  13        0.83        1.68      1.96 o 
   2   5  13        6.31        7.27      2.38 o 
   3   5  13        0.09        0.26      1.27 o 
   4   5  13        0.93        0.02      1.33 o 
   5   5  13        7.23        9.68      1.91 o 
 -14   0  14       21.58       17.05      4.19 o 
 -12   0  14        3.29        0.25      1.65 o 
 -10   0  14       37.69       40.48      3.21 o 
  -8   0  14        2.89        0.46      1.00 o 
  -6   0  14      235.82      230.41      5.10 o 
  -4   0  14      535.68      535.70      9.97 o 
  -2   0  14        0.13       -0.25      0.79 o 
   0   0  14     2211.17     2333.22     34.57 o 
   2   0  14       94.32       90.28      2.43 o 
   4   0  14      349.07      317.54      5.83 o 
   6   0  14      266.03      253.79      5.89 o 
   8   0  14      832.42      821.89     18.33 o 
  10   0  14       16.94       18.95      1.99 o 
  12   0  14       84.37       79.40      4.11 o 
  14   0  14       11.81        9.65      4.05 o 
 -15   1  14       21.27       33.42      6.36 o 
 -14   1  14        1.39       -1.22      1.64 o 
 -13   1  14       11.12        7.02      1.75 o 
 -12   1  14        2.07        1.01      1.24 o 
 -11   1  14       62.54       65.14      2.65 o 
 -10   1  14        1.02        0.23      1.03 o 
  -9   1  14        6.02        4.26      1.13 o 
  -8   1  14      154.29      156.90      3.75 o 
  -7   1  14       59.29       58.53      2.16 o 
  -6   1  14        0.12       -0.76      0.76 o 
  -5   1  14       23.67       21.20      1.27 o 
  -4   1  14      375.31      390.15      7.78 o 
  -3   1  14       47.52       48.14      1.83 o 
  -2   1  14      291.96      301.15      5.53 o 
  -1   1  14      184.82      172.08      4.74 o 
   0   1  14      343.33      341.31      6.17 o 
   1   1  14      241.03      236.79      6.23 o 
   2   1  14        2.89        0.74      0.84 o 
   3   1  14       37.79       42.47      1.33 o 
   4   1  14       55.93       49.27      1.69 o 
   5   1  14      981.08      974.95     13.47 o 
   6   1  14       36.25       46.36      1.88 o 
   7   1  14      113.33      113.40      2.74 o 
   8   1  14       13.19        9.81      1.06 o 
   9   1  14        3.65        4.31      1.18 o 
  10   1  14       50.63       51.57      2.26 o 
  11   1  14       10.16       10.29      1.44 o 
  12   1  14        1.03        0.60      1.47 o 
  13   1  14        8.40        4.89      2.20 o 
  14   1  14        0.10       -1.88      1.88 o 
 -14   2  14        7.41        4.61      2.11 o 
 -13   2  14        2.71        1.14      1.73 o 
 -12   2  14       11.86        9.75      1.95 o 
 -11   2  14       20.69       24.39      2.08 o 
 -10   2  14      152.61      165.19      4.74 o 
  -9   2  14        0.49        1.36      1.19 o 
  -8   2  14        0.01        0.04      1.10 o 
  -7   2  14       16.91       14.32      1.52 o 
  -6   2  14       21.15       17.57      1.84 o 
  -5   2  14      265.01      247.52      5.64 o 
  -4   2  14       36.59       39.28      2.11 o 
  -3   2  14       72.06       71.65      2.67 o 
  -2   2  14       19.96       18.57      1.47 o 
  -1   2  14      106.76       93.59      3.09 o 
   0   2  14        6.18        5.18      1.82 o 
   1   2  14      240.01      239.46      5.51 o 
   2   2  14        4.25        2.02      1.49 o 
   3   2  14        5.59        3.39      0.94 o 
   4   2  14       31.95       24.42      1.52 o 
   5   2  14      102.91       97.90      2.96 o 
   6   2  14        5.41        3.41      1.40 o 
   7   2  14       12.66        9.63      1.34 o 
   8   2  14        5.04        3.52      1.52 o 
   9   2  14        6.82        6.14      1.25 o 
  10   2  14        8.44        6.47      1.38 o 
  11   2  14        7.67        5.82      1.81 o 
  12   2  14        9.44        5.78      1.93 o 
  13   2  14        9.57       13.27      2.27 o 
 -12   3  14        5.46        7.78      2.59 o 
 -11   3  14        3.57        5.14      2.38 o 
 -10   3  14        5.18        5.11      2.11 o 
  -9   3  14       27.83       30.77      3.05 o 
  -8   3  14        7.14        7.54      1.76 o 
  -7   3  14       11.64       19.53      2.10 o 
  -6   3  14        8.25        8.16      1.70 o 
  -5   3  14      111.78      112.59      4.24 o 
  -4   3  14       34.91       32.12      3.42 o 
  -3   3  14        0.57       -1.11      1.31 o 
  -2   3  14        0.20       -1.29      1.29 o 
  -1   3  14        3.35        2.99      1.89 o 
   0   3  14       27.39       25.68      2.55 o 
   1   3  14       54.64       53.28      3.98 o 
   2   3  14        8.82       13.12      2.16 o 
   3   3  14       42.69       43.99      2.58 o 
   4   3  14        1.70        5.84      1.37 o 
   5   3  14       36.95       38.08      2.49 o 
   6   3  14       28.52       23.29      1.80 o 
   7   3  14       15.45       15.93      1.66 o 
   8   3  14        0.51       -0.04      1.31 o 
   9   3  14       20.41       23.79      2.13 o 
  10   3  14        8.80       10.85      1.83 o 
  11   3  14        0.00       -0.36      1.29 o 
  12   3  14        1.01        1.12      2.80 o 
 -10   4  14        1.26        2.66      2.66 o 
  -9   4  14       19.83       23.62      3.49 o 
  -8   4  14        9.53        9.51      2.80 o 
  -7   4  14       13.58        7.83      2.52 o 
  -6   4  14        0.14       -0.84      1.96 o 
  -5   4  14        0.00       -1.40      1.68 o 
  -4   4  14        0.03       -1.40      1.68 o 
  -3   4  14        0.21       -1.26      1.54 o 
  -2   4  14       12.05       15.52      2.52 o 
  -1   4  14        2.34        0.70      1.68 o 
   0   4  14        0.70       -0.14      1.68 o 
   1   4  14        0.35        0.00      1.68 o 
   2   4  14        1.02        0.70      1.68 o 
   3   4  14        2.50        2.80      1.96 o 
   4   4  14        0.71        0.42      1.28 o 
   5   4  14        0.01        0.91      1.38 o 
   6   4  14        0.00       -0.42      1.38 o 
   7   4  14        0.19        0.34      1.53 o 
   8   4  14       15.64       12.54      2.22 o 
   9   4  14        2.76        0.74      1.77 o 
  -4   5  14       17.38       19.57      2.94 o 
  -3   5  14        0.25        0.00      1.82 o 
  -2   5  14        3.36        2.94      2.10 o 
  -1   5  14        0.09        0.84      1.96 o 
   0   5  14        0.71        0.56      1.82 o 
   1   5  14        0.60       -0.56      1.68 o 
   2   5  14        3.48        6.99      2.38 o 
   3   5  14        0.23       -0.64      1.96 o 
   4   5  14        1.65        2.48      1.57 o 
 -15   0  15       16.85       20.41      4.61 o 
 -13   0  15        7.06        6.01      3.22 o 
 -11   0  15        7.45        5.05      1.81 o 
  -9   0  15       18.99       19.99      2.27 o 
  -7   0  15      187.30      180.67      4.43 o 
  -5   0  15       34.89       23.81      1.51 o 
  -3   0  15      314.36      326.43      6.58 o 
  -1   0  15     1175.75     1192.63     18.21 o 
   1   0  15      141.02      124.84      3.42 o 
   3   0  15      431.01      412.64      7.23 o 
   5   0  15     1091.97     1107.66     19.83 o 
   7   0  15      662.07      615.35     14.21 o 
   9   0  15       10.69       10.03      1.65 o 
  11   0  15        0.26        0.80      1.49 o 
  13   0  15       22.06       25.58      5.03 o 
 -14   1  15        2.94        2.86      1.85 o 
 -13   1  15        4.69        5.56      1.88 o 
 -12   1  15        7.47       10.42      1.90 o 
 -11   1  15       37.46       41.23      2.29 o 
 -10   1  15       47.18       47.44      2.28 o 
  -9   1  15       10.15        7.04      1.21 o 
  -8   1  15       72.17       73.95      2.51 o 
  -7   1  15       87.88       84.14      2.60 o 
  -6   1  15       75.64       75.08      2.42 o 
  -5   1  15        1.82        2.36      1.15 o 
  -4   1  15        1.57        1.91      0.86 o 
  -3   1  15      225.64      242.76      4.76 o 
  -2   1  15       57.62       49.73      1.98 o 
  -1   1  15      714.76      715.18     11.74 o 
   0   1  15      221.39      211.69      4.38 o 
   1   1  15       52.32       42.61      1.97 o 
   2   1  15      418.95      412.96      5.74 o 
   3   1  15        2.18        1.34      0.74 o 
   4   1  15      127.51      134.08      3.39 o 
   5   1  15      224.01      206.33      4.64 o 
   6   1  15        3.59        1.03      0.85 o 
   7   1  15        6.65        6.18      1.19 o 
   8   1  15      159.61      162.75      4.30 o 
   9   1  15        5.90        4.25      1.33 o 
  10   1  15        0.20       -1.16      1.16 o 
  11   1  15        0.19       -1.25      1.25 o 
  12   1  15       28.48       30.14      2.47 o 
  13   1  15       10.66        8.86      2.35 o 
 -13   2  15        0.03        0.14      1.78 o 
 -12   2  15       31.03       34.37      2.72 o 
 -11   2  15        0.89        1.15      1.40 o 
 -10   2  15       61.95       79.05      3.29 o 
  -9   2  15       33.88       31.98      2.13 o 
  -8   2  15       15.41       16.16      1.63 o 
  -7   2  15       69.20       68.74      4.08 o 
  -6   2  15       20.33       18.22      1.94 o 
  -5   2  15      300.63      295.55      6.49 o 
  -4   2  15      658.55      654.27     12.37 o 
  -3   2  15      828.43      840.61     15.41 o 
  -2   2  15      211.63      213.61      5.10 o 
  -1   2  15        5.70       -0.22      2.08 o 
   0   2  15       80.77       65.12      2.72 o 
   1   2  15       32.33       29.92      1.91 o 
   2   2  15       36.26       28.71      1.58 o 
   3   2  15        1.33        1.20      0.93 o 
   4   2  15       56.66       60.66      2.46 o 
   5   2  15        0.15       -1.45      1.45 o 
   6   2  15       22.45       16.33      1.51 o 
   7   2  15       18.04       11.32      1.44 o 
   8   2  15       29.36       27.76      2.19 o 
   9   2  15        0.13        0.59      1.06 o 
  10   2  15       32.77       32.25      2.84 o 
  11   2  15       10.97       11.89      2.08 o 
  12   2  15        1.12        0.50      1.70 o 
  13   2  15        5.92        4.90      2.35 o 
 -12   3  15        0.74       -2.04      2.04 o 
 -11   3  15        2.67        1.66      2.11 o 
 -10   3  15        0.02       -1.76      1.76 o 
  -9   3  15        5.90        2.91      2.04 o 
  -8   3  15        0.01       -0.39      1.65 o 
  -7   3  15       57.67       65.32      3.47 o 
  -6   3  15        7.83        7.81      1.70 o 
  -5   3  15        1.88        0.82      1.35 o 
  -4   3  15       18.69       15.78      2.38 o 
  -3   3  15        0.82        0.10      1.47 o 
  -2   3  15       38.41       42.03      3.10 o 
  -1   3  15        8.14        5.39      1.69 o 
   0   3  15        0.55        1.51      1.82 o 
   1   3  15        3.78        3.64      1.67 o 
   2   3  15        0.84        1.40      1.89 o 
   3   3  15       14.69       16.45      2.75 o 
   4   3  15       31.99       43.23      4.57 o 
   5   3  15        0.08        0.21      1.26 o 
   6   3  15        0.00       -0.66      1.03 o 
   7   3  15       51.27       67.45      3.38 o 
   8   3  15        1.96       -1.21      1.21 o 
   9   3  15        1.65        3.80      1.42 o 
  10   3  15       22.03       20.97      2.13 o 
  11   3  15       11.08       14.39      3.23 o 
  -9   4  15        0.09        0.70      2.38 o 
  -8   4  15       17.27       11.18      2.80 o 
  -7   4  15        8.94       12.16      2.80 o 
  -6   4  15        5.68        3.49      2.24 o 
  -5   4  15        3.58        4.33      2.24 o 
  -4   4  15        9.14       12.30      2.66 o 
  -3   4  15        0.26        0.28      1.82 o 
  -2   4  15       33.03       29.49      3.22 o 
  -1   4  15        0.63        0.14      1.82 o 
   0   4  15        0.27        1.40      1.82 o 
   1   4  15        0.26       -1.68      1.68 o 
   2   4  15        0.11        0.00      1.68 o 
   3   4  15        2.66        2.17      1.38 o 
   4   4  15        3.34        2.62      1.47 o 
   5   4  15       23.20       21.65      2.37 o 
   6   4  15        0.18        0.77      1.58 o 
   7   4  15       26.99       33.41      8.60 o 
   8   4  15        1.95        1.91      1.83 o 
  -3   5  15        0.67        0.70      1.96 o 
  -2   5  15        2.66        2.80      2.10 o 
  -1   5  15        0.21       -0.42      1.82 o 
   0   5  15        0.15        0.70      1.82 o 
   1   5  15        1.17        0.70      1.82 o 
   2   5  15        1.48        2.24      2.24 o 
 -14   0  16       13.53       13.56      3.91 o 
 -12   0  16        1.67       -1.12      2.38 o 
 -10   0  16        0.37        0.92      1.67 o 
  -8   0  16       38.10       37.77      2.88 o 
  -6   0  16      375.94      369.21      8.54 o 
  -4   0  16      306.41      310.38      6.43 o 
  -2   0  16       81.16       73.22      2.47 o 
   0   0  16     2088.88     2006.01     30.05 o 
   2   0  16      111.38      100.07      3.29 o 
   4   0  16       53.74       49.85      2.39 o 
   6   0  16       96.22       87.66      3.67 o 
   8   0  16       11.87       14.32      1.84 o 
  10   0  16        3.78        4.16      1.60 o 
  12   0  16       78.22       75.62      7.27 o 
 -14   1  16       14.15       22.01      4.05 o 
 -13   1  16        1.96        1.80      1.74 o 
 -12   1  16        1.69        1.68      1.59 o 
 -11   1  16       11.90       10.73      1.60 o 
 -10   1  16       69.52       71.32      3.00 o 
  -9   1  16      132.19      138.79      3.68 o 
  -8   1  16        2.62       -0.01      0.94 o 
  -7   1  16        2.49       -0.04      0.95 o 
  -6   1  16       26.42       26.17      1.55 o 
  -5   1  16       20.44       20.37      1.82 o 
  -4   1  16      472.05      470.32      8.24 o 
  -3   1  16      461.96      471.87      9.25 o 
  -2   1  16      253.44      258.64      5.08 o 
  -1   1  16        1.50        0.05      0.77 o 
   0   1  16      190.66      186.71      5.39 o 
   1   1  16      143.15      135.72      2.71 o 
   2   1  16        7.81        7.27      0.88 o 
   3   1  16      134.76      157.35      3.17 o 
   4   1  16      299.85      299.98      7.48 o 
   5   1  16       23.26       25.71      1.85 o 
   6   1  16        8.99        8.73      1.12 o 
   7   1  16       25.69       24.37      2.07 o 
   8   1  16       37.91       37.36      2.59 o 
   9   1  16       36.64       46.21      2.17 o 
  10   1  16       14.39       15.23      2.13 o 
  11   1  16        0.01        1.43      1.35 o 
  12   1  16        2.07        1.21      2.38 o 
  13   1  16        5.51        4.88      2.30 o 
 -13   2  16       11.89       10.21      3.13 o 
 -12   2  16        0.37        1.50      2.58 o 
 -11   2  16        0.37        1.79      1.59 o 
 -10   2  16       14.63       18.54      1.91 o 
  -9   2  16        4.88        5.26      1.49 o 
  -8   2  16       10.22       11.13      1.80 o 
  -7   2  16       17.80       15.81      1.60 o 
  -6   2  16        0.14       -0.89      1.27 o 
  -5   2  16        0.09        0.42      1.23 o 
  -4   2  16       56.59       59.32      2.63 o 
  -3   2  16      106.11       83.07      3.59 o 
  -2   2  16        0.72       -1.12      1.12 o 
  -1   2  16      421.02      402.52      7.69 o 
   0   2  16       20.57       14.63      2.26 o 
   1   2  16       75.81       65.00      3.21 o 
   2   2  16      197.00      203.32      4.98 o 
   3   2  16      121.88      117.19      3.32 o 
   4   2  16      162.40      161.49      4.05 o 
   5   2  16        0.97        0.17      2.61 o 
   6   2  16        0.34       -1.46      1.46 o 
   7   2  16       23.81       23.77      1.80 o 
   8   2  16        0.01       -1.02      1.02 o 
   9   2  16       12.18        8.32      1.48 o 
  10   2  16       13.99       13.30      2.11 o 
  11   2  16       28.06       29.87      2.74 o 
  12   2  16        2.93        4.19      1.94 o 
 -11   3  16       13.56       15.74      3.22 o 
 -10   3  16        4.42        1.82      2.08 o 
  -9   3  16        0.08       -0.69      1.81 o 
  -8   3  16        8.77        5.95      1.99 o 
  -7   3  16       10.27        8.07      1.84 o 
  -6   3  16       17.26       13.22      1.98 o 
  -5   3  16       48.52       44.92      2.87 o 
  -4   3  16       15.15       10.73      2.15 o 
  -3   3  16       15.07       16.10      2.20 o 
  -2   3  16        1.02        0.43      1.42 o 
  -1   3  16        5.73        5.36      1.73 o 
   0   3  16        0.01        0.00      1.52 o 
   1   3  16        1.57        2.59      1.66 o 
   2   3  16        2.79        1.13      2.45 o 
   3   3  16       68.65       69.68      3.74 o 
   4   3  16       29.29       30.15      2.35 o 
   5   3  16        5.80        5.63      1.30 o 
   6   3  16       14.59       15.83      1.80 o 
   7   3  16       31.93       37.95      2.52 o 
   8   3  16        1.64        1.87      1.42 o 
   9   3  16        0.00        0.33      1.36 o 
  10   3  16       14.24       15.98      2.01 o 
  -8   4  16        1.05        4.19      2.66 o 
  -7   4  16        0.43        2.24      2.38 o 
  -6   4  16        1.96        0.84      2.38 o 
  -5   4  16        3.94        1.26      2.24 o 
  -4   4  16        4.39        2.38      2.10 o 
  -3   4  16        8.67        5.73      2.24 o 
  -2   4  16        0.58       -0.42      1.82 o 
  -1   4  16        4.08        5.31      2.24 o 
   0   4  16       10.15       13.00      2.66 o 
   1   4  16        5.62        3.91      2.24 o 
   2   4  16        3.99        3.77      2.10 o 
   3   4  16       13.39       13.90      2.07 o 
   4   4  16        9.79       11.11      1.98 o 
   5   4  16        0.41        2.66      1.67 o 
   6   4  16        0.52        2.54      1.73 o 
   7   4  16       20.40       22.01      2.66 o 
 -13   0  17        4.24        1.54      2.94 o 
 -11   0  17       15.34       17.06      3.01 o 
  -9   0  17      154.10      146.65      5.87 o 
  -7   0  17        5.17       13.93      2.08 o 
  -5   0  17      116.53      105.12      3.76 o 
  -3   0  17      277.20      305.48      7.29 o 
  -1   0  17        2.26        1.60      0.97 o 
   1   0  17      313.45      316.09      5.91 o 
   3   0  17      259.88      259.63      5.91 o 
   5   0  17       35.29       27.38      2.18 o 
   7   0  17       61.64       65.46      3.98 o 
   9   0  17        4.29       11.08      1.77 o 
  11   0  17        1.24       -0.02      1.67 o 
  13   0  17        0.86       -1.54      3.35 o 
 -13   1  17       13.06       16.05      2.87 o 
 -12   1  17        8.25        3.51      1.77 o 
 -11   1  17        0.00       -0.94      1.47 o 
 -10   1  17       11.27       13.22      1.64 o 
  -9   1  17        1.56       -0.82      1.16 o 
  -8   1  17       41.84       42.34      2.32 o 
  -7   1  17        3.34        2.66      1.06 o 
  -6   1  17      174.08      176.99      4.10 o 
  -5   1  17       87.81       81.30      2.62 o 
  -4   1  17        6.29       10.09      1.17 o 
  -3   1  17      146.07      133.76      3.79 o 
  -2   1  17      701.63      710.65     11.81 o 
  -1   1  17        8.91        2.24      1.89 o 
   0   1  17       17.06       19.27      2.77 o 
   1   1  17      218.00      210.42      3.69 o 
   2   1  17      100.42      111.63      2.51 o 
   3   1  17      303.41      297.81      4.82 o 
   4   1  17       10.76       12.76      1.20 o 
   5   1  17       81.57       72.30      2.32 o 
   6   1  17       71.47       83.48      2.54 o 
   7   1  17      140.59      133.36      3.75 o 
   8   1  17        9.36        8.04      1.35 o 
   9   1  17        3.17        2.02      1.32 o 
  10   1  17        0.13        1.45      1.46 o 
  11   1  17       41.18       46.37      4.68 o 
  12   1  17       30.80       36.49      6.64 o 
 -12   2  17       26.05       22.68      2.53 o 
 -11   2  17        1.50       -0.08      1.59 o 
 -10   2  17        1.70        0.66      1.34 o 
  -9   2  17        0.05       -1.15      1.15 o 
  -8   2  17        1.58       -1.20      1.20 o 
  -7   2  17        0.75       -0.28      1.15 o 
  -6   2  17       30.89       30.11      1.96 o 
  -5   2  17       37.74       35.38      2.11 o 
  -4   2  17        7.38       12.06      1.46 o 
  -3   2  17       19.93       17.49      1.60 o 
  -2   2  17        7.68        5.00      1.32 o 
  -1   2  17       29.31       30.56      1.86 o 
   0   2  17        0.11       -1.06      1.06 o 
   1   2  17        0.20       -0.06      1.45 o 
   2   2  17        2.58        1.07      1.05 o 
   3   2  17       60.28       79.08      2.81 o 
   4   2  17      562.11      574.29     10.25 o 
   5   2  17        9.54        8.88      1.52 o 
   6   2  17       56.53       59.09      2.65 o 
   7   2  17       15.19       17.18      2.04 o 
   8   2  17       53.04       59.41      2.88 o 
   9   2  17        4.41        6.36      1.85 o 
  10   2  17       17.67       17.39      2.34 o 
  11   2  17        4.23        6.93      2.05 o 
  12   2  17       10.63        7.89      2.66 o 
 -11   3  17       11.31       10.41      2.68 o 
 -10   3  17        3.94        1.49      2.11 o 
  -9   3  17        3.64       -0.09      1.94 o 
  -8   3  17       22.38       26.06      2.89 o 
  -7   3  17       21.26       25.09      2.79 o 
  -6   3  17        6.13        6.50      1.75 o 
  -5   3  17        4.59        2.86      1.58 o 
  -4   3  17        0.01       -1.49      1.49 o 
  -3   3  17       13.25       12.55      1.90 o 
  -2   3  17        0.03        0.39      1.68 o 
  -1   3  17       31.27       28.76      2.71 o 
   0   3  17        1.41        1.75      1.76 o 
   1   3  17       15.87       15.70      2.43 o 
   2   3  17        6.26        4.15      2.00 o 
   3   3  17        0.60        1.29      1.31 o 
   4   3  17        1.50        0.81      1.39 o 
   5   3  17        7.48        7.62      1.58 o 
   6   3  17       25.15       21.48      2.04 o 
   7   3  17       24.86       26.88      3.67 o 
   8   3  17        2.76        2.54      1.50 o 
   9   3  17        2.75        3.00      1.48 o 
  10   3  17        0.00       -0.65      1.41 o 
  -7   4  17       14.98       16.77      3.35 o 
  -6   4  17       15.42       16.08      3.22 o 
  -5   4  17       20.83       27.40      3.63 o 
  -4   4  17        2.67        2.24      2.24 o 
  -3   4  17        0.96       -1.26      1.96 o 
  -2   4  17        0.51        1.26      2.10 o 
  -1   4  17        0.41        0.70      1.96 o 
   0   4  17        8.76        6.15      2.38 o 
   1   4  17        0.09        0.14      1.96 o 
   2   4  17        0.03       -0.42      1.96 o 
   3   4  17       11.13       11.32      1.97 o 
   4   4  17        1.45       -0.83      1.53 o 
   5   4  17        0.58       -0.49      1.58 o 
   6   4  17        6.74        3.14      1.83 o 
   7   4  17        0.08        0.42      2.66 o 
 -12   0  18       58.57       68.91      6.71 o 
 -10   0  18       11.44       14.69      2.25 o 
  -8   0  18      384.09      383.08     11.41 o 
  -6   0  18      395.90      386.85     11.47 o 
  -4   0  18      201.65      204.27      7.11 o 
  -2   0  18      378.78      384.75      8.85 o 
   0   0  18        0.98       -0.80      1.82 o 
   2   0  18        0.53       -0.67      1.20 o 
   4   0  18       70.92       63.55      3.10 o 
   6   0  18       67.85       79.89      3.51 o 
   8   0  18        0.91        0.92      1.66 o 
  10   0  18       22.56       19.27      2.13 o 
  12   0  18       14.65       17.05      4.47 o 
 -13   1  18        0.01       -1.18      2.12 o 
 -12   1  18        1.37       -0.87      1.58 o 
 -11   1  18        0.00       -0.75      1.52 o 
 -10   1  18        0.82        0.05      1.47 o 
  -9   1  18       23.45       23.85      1.90 o 
  -8   1  18        8.98        9.75      1.46 o 
  -7   1  18       46.22       53.08      2.56 o 
  -6   1  18       64.10       74.15      2.90 o 
  -5   1  18      461.13      473.25      9.32 o 
  -4   1  18        3.17        1.13      0.97 o 
  -3   1  18        2.70        2.06      0.97 o 
  -2   1  18       13.29       10.18      1.17 o 
  -1   1  18       41.96       38.29      1.97 o 
   0   1  18        1.27        0.04      0.66 o 
   1   1  18       63.45       67.81      1.93 o 
   2   1  18      153.36      155.39      3.07 o 
   3   1  18       13.62       14.76      1.07 o 
   4   1  18       40.58       36.27      1.70 o 
   5   1  18       24.75       24.32      1.46 o 
   6   1  18       67.31       70.38      2.70 o 
   7   1  18        1.73        1.74      1.13 o 
   8   1  18       55.47       50.82      2.71 o 
   9   1  18        0.10       -0.24      1.34 o 
  10   1  18        5.97        2.82      2.04 o 
  11   1  18       42.05       46.97      3.86 o 
  12   1  18        2.24        3.10      2.20 o 
 -12   2  18        0.96       -0.57      1.72 o 
 -11   2  18        8.76        7.38      1.97 o 
 -10   2  18        0.34       -1.00      1.44 o 
  -9   2  18        4.15        3.53      1.43 o 
  -8   2  18        1.31        0.63      1.25 o 
  -7   2  18        0.22       -0.38      1.20 o 
  -6   2  18       14.88       14.41      1.63 o 
  -5   2  18       19.35       16.05      1.99 o 
  -4   2  18       58.37       56.52      2.89 o 
  -3   2  18        0.03       -1.02      1.05 o 
  -2   2  18       18.60       17.52      1.65 o 
  -1   2  18       39.73       44.52      2.33 o 
   0   2  18        0.42       -1.65      1.65 o 
   1   2  18      238.36      249.46      6.10 o 
   2   2  18       14.22       10.95      1.47 o 
   3   2  18      147.49      173.92      4.40 o 
   4   2  18      134.23      138.57      5.17 o 
   5   2  18       23.26       24.09      2.69 o 
   6   2  18       26.03       26.44      1.83 o 
   7   2  18       13.35       10.81      1.52 o 
   8   2  18       21.84       27.03      2.48 o 
   9   2  18       10.15        9.33      2.06 o 
  10   2  18       13.52       16.52      2.29 o 
  11   2  18        1.31       -0.10      2.14 o 
 -10   3  18        0.66        3.49      2.27 o 
  -9   3  18        0.41        1.00      2.07 o 
  -8   3  18        0.27        1.46      1.94 o 
  -7   3  18        0.08       -1.75      1.75 o 
  -6   3  18        4.52        2.27      1.81 o 
  -5   3  18       18.79       20.27      2.32 o 
  -4   3  18        2.66        1.72      1.54 o 
  -3   3  18        0.59        1.55      1.43 o 
  -2   3  18       59.48       52.30      3.14 o 
  -1   3  18        2.99        2.14      1.71 o 
   0   3  18        9.14        5.65      2.29 o 
   1   3  18       15.38       14.95      2.50 o 
   2   3  18        1.15       -0.32      1.28 o 
   3   3  18        0.03        0.39      1.43 o 
   4   3  18       77.60       79.90      3.49 o 
   5   3  18        7.72        7.26      1.64 o 
   6   3  18       12.69       12.00      1.82 o 
   7   3  18       17.77       16.16      1.98 o 
   8   3  18        4.02        3.87      1.59 o 
   9   3  18        0.86        0.82      1.53 o 
  -6   4  18        0.02       -1.26      2.24 o 
  -5   4  18        0.05       -2.10      2.10 o 
  -4   4  18        0.51        1.12      2.24 o 
  -3   4  18        0.31       -1.12      2.10 o 
  -2   4  18        0.26        1.40      2.24 o 
  -1   4  18        0.51        0.98      2.10 o 
   0   4  18        8.09        4.47      2.38 o 
   1   4  18        1.66        0.98      2.24 o 
   2   4  18        0.58        0.98      1.48 o 
   3   4  18        6.19        5.89      1.93 o 
   4   4  18        2.94        3.69      1.83 o 
   5   4  18        4.29        4.42      1.96 o 
 -13   0  19        5.47        2.38      3.22 o 
 -11   0  19       46.64       51.02      5.87 o 
  -9   0  19        3.18        7.09      3.35 o 
  -7   0  19       11.21        1.41      1.93 o 
  -5   0  19      361.22      382.26     11.42 o 
  -3   0  19       62.91       45.04      3.46 o 
  -1   0  19      237.43      219.03      7.34 o 
   1   0  19      301.83      275.94      8.76 o 
   3   0  19      266.67      254.90      8.34 o 
   5   0  19        5.17        5.17      2.94 o 
   7   0  19       17.08       20.63      2.33 o 
   9   0  19       44.03       44.69      6.92 o 
  11   0  19        6.23        8.95      3.91 o 
 -12   1  19        0.26       -1.71      2.01 o 
 -11   1  19        2.23        0.37      1.60 o 
 -10   1  19        0.03       -0.08      1.49 o 
  -9   1  19       19.23       15.93      2.03 o 
  -8   1  19       10.43        8.25      1.49 o 
  -7   1  19       42.92       48.69      2.49 o 
  -6   1  19        3.74       -0.24      1.18 o 
  -5   1  19       53.92       57.85      2.60 o 
  -4   1  19       58.23       59.78      2.70 o 
  -3   1  19       67.04       59.17      3.43 o 
  -2   1  19       72.35       61.97      3.34 o 
  -1   1  19      327.88      327.01      7.89 o 
   0   1  19       67.95       64.47      2.23 o 
   1   1  19      100.53       81.12      2.43 o 
   2   1  19       43.48       36.45      1.56 o 
   3   1  19       36.38       40.60      1.83 o 
   4   1  19        0.15       -0.66      0.87 o 
   5   1  19        1.19       -1.03      1.03 o 
   6   1  19       11.58       13.09      1.45 o 
   7   1  19        4.31        3.35      1.49 o 
   8   1  19       16.64       14.64      3.55 o 
   9   1  19        1.93        0.72      1.91 o 
  10   1  19       17.71       21.97      3.01 o 
  11   1  19        6.61        7.01      2.40 o 
 -11   2  19        0.08       -0.80      1.65 o 
 -10   2  19        1.12       -0.40      1.59 o 
  -9   2  19        0.31       -1.30      1.30 o 
  -8   2  19       10.40       11.50      2.25 o 
  -7   2  19        1.26        1.22      1.29 o 
  -6   2  19       27.73       26.31      2.03 o 
  -5   2  19        5.58        3.47      1.62 o 
  -4   2  19        4.04        4.61      1.35 o 
  -3   2  19       11.00       10.67      1.48 o 
  -2   2  19       29.11       28.96      3.25 o 
  -1   2  19        3.50        1.51      1.20 o 
   0   2  19        2.45       -0.69      1.20 o 
   1   2  19        0.02        0.58      1.10 o 
   2   2  19      162.78      160.51      4.18 o 
   3   2  19       46.60       46.00      2.36 o 
   4   2  19        0.21       -0.08      1.13 o 
   5   2  19       50.11       43.12      2.30 o 
   6   2  19        9.30       10.14      1.50 o 
   7   2  19        5.44        3.04      1.42 o 
   8   2  19       51.38       55.87      5.16 o 
   9   2  19        0.00        0.48      1.67 o 
  10   2  19        3.83        3.13      2.33 o 
  -9   3  19        0.22        3.42      3.63 o 
  -8   3  19        0.00        1.43      2.03 o 
  -7   3  19        1.41        2.33      1.99 o 
  -6   3  19        2.67        0.71      1.97 o 
  -5   3  19       57.91       52.20      5.80 o 
  -4   3  19        6.07        3.85      1.99 o 
  -3   3  19       14.18       10.25      1.97 o 
  -2   3  19       47.81       49.13      3.20 o 
  -1   3  19       17.22       14.70      2.15 o 
   0   3  19        3.71        1.35      1.52 o 
   1   3  19       11.29        4.61      2.16 o 
   2   3  19       19.08       19.33      2.37 o 
   3   3  19        5.29        5.36      1.55 o 
   4   3  19        4.55        4.06      1.84 o 
   5   3  19       22.19       23.66      2.23 o 
   6   3  19        2.22        3.02      1.54 o 
   7   3  19        1.50       -0.80      1.70 o 
   8   3  19        3.23        2.51      1.64 o 
  -5   4  19        3.01        0.42      2.38 o 
  -4   4  19        1.22       -0.56      2.24 o 
  -3   4  19        0.94       -1.26      2.10 o 
  -2   4  19       11.10       11.04      2.80 o 
  -1   4  19        0.65       -0.28      2.24 o 
   0   4  19        0.14       -0.28      2.10 o 
   1   4  19       21.65       27.54      3.77 o 
   2   4  19        7.90        7.82      1.93 o 
   3   4  19        1.01        0.72      1.67 o 
   4   4  19        0.17       -0.65      1.67 o 
 -12   0  20        0.62       -2.66      2.66 o 
 -10   0  20        0.74       -0.84      2.52 o 
  -8   0  20       27.47       46.60      3.51 o 
  -6   0  20       47.60       41.30      3.30 o 
  -4   0  20       84.81       64.63      4.08 o 
  -2   0  20       10.29        7.73      2.01 o 
   0   0  20       28.09       29.88      3.70 o 
   2   0  20        3.63        2.30      1.71 o 
   4   0  20        2.83        1.18      1.60 o 
   6   0  20       50.55       46.69      5.31 o 
   8   0  20       15.23        9.51      3.63 o 
  10   0  20       49.63       41.66      5.73 o 
 -12   1  20        1.17        0.12      2.11 o 
 -11   1  20       18.76       19.71      3.06 o 
 -10   1  20        0.13        1.09      1.57 o 
  -9   1  20        0.54       -0.51      1.46 o 
  -8   1  20        4.43        5.84      1.66 o 
  -7   1  20        7.59        2.85      1.34 o 
  -6   1  20       42.37       42.15      2.32 o 
  -5   1  20        3.90        1.69      1.19 o 
  -4   1  20        0.02       -1.07      1.07 o 
  -3   1  20       10.97        9.72      1.39 o 
  -2   1  20       43.91       40.44      2.17 o 
  -1   1  20        6.62        3.89      1.41 o 
   0   1  20       55.49       51.20      1.97 o 
   1   1  20        5.42        2.86      0.97 o 
   2   1  20       85.51       83.66      3.74 o 
   3   1  20      144.73      140.81      4.40 o 
   4   1  20        0.94       -0.24      1.23 o 
   5   1  20        5.97        4.84      1.84 o 
   6   1  20       53.93       43.27      3.15 o 
   7   1  20       30.04       30.12      2.72 o 
   8   1  20        4.13        3.41      2.02 o 
   9   1  20       17.00       15.58      3.01 o 
  10   1  20        5.30        4.28      3.42 o 
  11   1  20        0.47       -2.07      2.07 o 
 -11   2  20        4.61        6.71      3.35 o 
 -10   2  20        3.52        6.17      1.92 o 
  -9   2  20       20.45       24.06      2.44 o 
  -8   2  20        0.89       -0.12      1.50 o 
  -7   2  20       30.52       28.17      2.44 o 
  -6   2  20        0.28        1.93      1.49 o 
  -5   2  20        1.86        1.88      1.32 o 
  -4   2  20        0.16       -0.16      1.19 o 
  -3   2  20       70.30       69.66      3.69 o 
  -2   2  20        7.45        8.42      1.52 o 
  -1   2  20       21.33       19.41      1.75 o 
   0   2  20        0.09        0.54      1.47 o 
   1   2  20       30.54       30.56      1.89 o 
   2   2  20       45.75       44.32      2.26 o 
   3   2  20        0.47        0.28      1.14 o 
   4   2  20        0.22       -1.02      1.14 o 
   5   2  20       28.74       24.25      1.87 o 
   6   2  20        8.39        8.33      1.52 o 
   7   2  20        1.69        1.11      1.64 o 
   8   2  20        0.88       -0.10      1.65 o 
   9   2  20        1.29        0.03      2.52 o 
  -8   3  20        9.43       15.15      2.82 o 
  -7   3  20        2.51        3.37      2.17 o 
  -6   3  20        6.92        7.23      2.27 o 
  -5   3  20        1.73        2.27      1.94 o 
  -4   3  20       13.19       10.62      2.38 o 
  -3   3  20        0.07        2.44      1.92 o 
  -2   3  20        1.27       -1.47      1.78 o 
  -1   3  20       11.07       11.18      2.35 o 
   0   3  20        6.74        3.97      2.87 o 
   1   3  20        0.16        0.64      1.94 o 
   2   3  20       91.06       90.86      3.44 o 
   3   3  20       39.89       36.32      2.58 o 
   4   3  20        9.97        6.41      1.72 o 
   5   3  20       39.82       48.84      2.99 o 
   6   3  20        0.90       -0.77      1.45 o 
   7   3  20       10.61        9.13      1.82 o 
  -3   4  20        0.24        1.12      2.38 o 
  -2   4  20        1.35        0.56      2.38 o 
  -1   4  20       10.40        5.87      2.66 o 
   0   4  20        6.40        5.87      2.66 o 
   1   4  20        2.12        1.26      2.38 o 
   2   4  20        0.27        1.47      1.78 o 
 -11   0  21        4.73        2.66      3.22 o 
  -9   0  21       35.30       54.93      5.87 o 
  -7   0  21       43.57       40.58      4.26 o 
  -5   0  21        0.89        3.98      1.88 o 
  -3   0  21      103.93      109.40      5.03 o 
  -1   0  21        2.06       -0.90      1.57 o 
   1   0  21      155.60      151.27      7.48 o 
   3   0  21       27.69       27.71      2.65 o 
   5   0  21        8.40        7.77      2.31 o 
   7   0  21       20.93       13.98      3.91 o 
   9   0  21       17.55       15.94      4.33 o 
 -11   1  21        6.56       12.21      4.82 o 
 -10   1  21        8.92        7.85      2.52 o 
  -9   1  21       18.84       15.74      2.13 o 
  -8   1  21        9.27        6.19      1.77 o 
  -7   1  21        1.87        1.55      2.54 o 
  -6   1  21       56.85       61.83      3.29 o 
  -5   1  21        4.12        1.57      1.23 o 
  -4   1  21        4.55        2.40      1.23 o 
  -3   1  21        0.22        0.04      1.09 o 
  -2   1  21        4.94        5.31      1.26 o 
  -1   1  21       66.53       66.51      3.15 o 
   0   1  21       57.20       64.55      2.64 o 
   1   1  21       17.74       13.01      2.38 o 
   2   1  21       10.65        6.72      3.28 o 
   3   1  21        3.81        4.01      1.97 o 
   4   1  21       73.65       76.39      4.43 o 
   5   1  21       24.39       17.80      2.64 o 
   6   1  21       28.37       26.87      3.22 o 
   7   1  21        4.35        1.72      1.99 o 
   8   1  21        4.63        4.51      2.17 o 
   9   1  21        0.02       -0.33      3.77 o 
  10   1  21        1.00       -1.98      2.14 o 
 -10   2  21        1.14        1.17      2.39 o 
  -9   2  21        2.08        2.95      1.76 o 
  -8   2  21        4.40        5.17      2.11 o 
  -7   2  21        0.28       -0.12      1.52 o 
  -6   2  21       41.71       45.45      2.94 o 
  -5   2  21        2.81        0.74      1.50 o 
  -4   2  21       15.41       14.53      4.54 o 
  -3   2  21       14.51       12.75      1.85 o 
  -2   2  21        5.44        5.09      1.42 o 
  -1   2  21        4.31        4.84      1.41 o 
   0   2  21       25.07       22.92      1.57 o 
   1   2  21        0.00        0.41      1.12 o 
   2   2  21       41.86       46.17      2.46 o 
   3   2  21        3.79        4.72      1.35 o 
   4   2  21       14.91       14.19      1.61 o 
   5   2  21       23.55       22.35      1.98 o 
   6   2  21        4.27        6.31      1.88 o 
   7   2  21        3.12        1.45      1.72 o 
   8   2  21       10.25       10.74      3.35 o 
   9   2  21       41.49       46.71      4.21 o 
  -7   3  21        1.42        4.03      2.35 o 
  -6   3  21        3.12       -0.02      2.01 o 
  -5   3  21        1.60        2.05      2.04 o 
  -4   3  21        1.14       -0.03      2.52 o 
  -3   3  21        0.35       -0.25      1.86 o 
  -2   3  21       12.47       13.92      2.53 o 
  -1   3  21       21.31       21.83      2.92 o 
   0   3  21        4.76        4.53      2.22 o 
   1   3  21        0.71       -0.23      1.27 o 
   2   3  21       70.57       75.20      3.71 o 
   3   3  21        0.30        0.01      1.39 o 
   4   3  21        5.50        4.72      1.57 o 
   5   3  21        4.84        4.06      1.59 o 
   6   3  21       21.02       22.75      2.20 o 
 -10   0  22       18.51       23.20      4.47 o 
  -8   0  22        2.27        2.39      2.17 o 
  -6   0  22      222.23      258.70      8.80 o 
  -4   0  22      110.70      116.06      5.43 o 
  -2   0  22      189.22      199.69      7.30 o 
   0   0  22        0.49       -1.51      1.51 o 
   2   0  22       31.55       29.49      2.78 o 
   4   0  22       32.96       36.60      3.24 o 
   6   0  22       24.47       23.63      2.72 o 
   8   0  22       22.20       20.67      2.68 o 
 -10   1  22        0.49       -1.91      2.12 o 
  -9   1  22       24.22       32.47      3.44 o 
  -8   1  22        1.18        3.43      3.15 o 
  -7   1  22       47.28       64.78      4.50 o 
  -6   1  22       49.57       67.51      3.47 o 
  -5   1  22        9.60       13.39      1.93 o 
  -4   1  22        2.18        1.47      1.43 o 
  -3   1  22        0.55       -0.83      1.34 o 
  -2   1  22       13.57       14.77      1.81 o 
  -1   1  22        0.45        1.09      1.96 o 
   0   1  22        0.01        3.63      3.35 o 
   1   1  22       38.99       38.68      5.87 o 
   2   1  22       13.77       13.73      2.45 o 
   3   1  22       31.43       38.28      3.77 o 
   4   1  22        0.16        0.03      1.86 o 
   5   1  22        0.12        0.30      1.91 o 
   6   1  22       21.90       17.33      2.74 o 
   7   1  22       18.51       16.80      2.68 o 
   8   1  22        9.77        8.45      2.43 o 
   9   1  22       35.29       45.53      6.57 o 
  -9   2  22        6.10        7.89      2.12 o 
  -8   2  22        2.22        4.55      1.93 o 
  -7   2  22        0.73        0.26      1.58 o 
  -6   2  22        0.01       -0.24      1.51 o 
  -5   2  22        0.05       -1.45      1.45 o 
  -4   2  22        8.80        6.13      1.81 o 
  -3   2  22       21.05       17.28      2.71 o 
  -2   2  22        6.85        4.19      1.95 o 
  -1   2  22       23.62       21.32      2.14 o 
   0   2  22       10.93       10.93      1.53 o 
   1   2  22       10.25        9.41      1.47 o 
   2   2  22       19.89       18.03      1.72 o 
   3   2  22        7.18        7.56      1.48 o 
   4   2  22       26.22       21.16      2.58 o 
   5   2  22       15.93       12.88      2.12 o 
   6   2  22        8.17       10.12      2.69 o 
   7   2  22        0.59       -0.51      2.24 o 
   8   2  22        0.18       -0.74      2.28 o 
  -6   3  22        1.64        1.15      2.14 o 
  -5   3  22        1.25       -0.04      2.17 o 
  -4   3  22        5.09        5.29      2.24 o 
  -3   3  22        0.55        1.23      2.07 o 
  -2   3  22        6.25        7.98      2.41 o 
  -1   3  22       32.57       35.05      6.78 o 
   0   3  22       25.50       31.52      2.62 o 
   1   3  22        4.28        6.52      1.80 o 
   2   3  22        0.12        0.22      1.36 o 
   3   3  22        0.09       -0.85      1.39 o 
   4   3  22        4.05        5.40      1.63 o 
   5   3  22        9.67        9.72      1.87 o 
  -9   0  23       18.98       23.90      4.33 o 
  -7   0  23        7.60        8.88      2.38 o 
  -5   0  23       37.50       54.66      4.09 o 
  -3   0  23       20.23       17.22      2.56 o 
  -1   0  23        8.88        5.82      2.01 o 
   1   0  23      179.24      173.72      6.64 o 
   3   0  23       13.31       18.78      2.48 o 
   5   0  23       51.85       61.47      7.41 o 
   7   0  23       56.21       65.41      4.27 o 
  -9   1  23        3.25        5.14      2.51 o 
  -8   1  23       15.44       19.99      7.83 o 
  -7   1  23        0.04        1.33      2.66 o 
  -6   1  23        2.80        3.47      2.14 o 
  -5   1  23        2.44       -0.93      1.91 o 
  -4   1  23       11.24       12.11      2.45 o 
  -3   1  23        5.20        1.80      2.01 o 
  -2   1  23       43.50       44.83      3.72 o 
  -1   1  23       12.57       12.30      2.40 o 
   0   1  23        1.13       -1.71      1.71 o 
   1   1  23       10.05        8.67      3.91 o 
   2   1  23        3.00        4.45      2.11 o 
   3   1  23       28.98       33.00      3.21 o 
   4   1  23       34.26       37.85      3.49 o 
   5   1  23        0.25        0.26      2.87 o 
   6   1  23        1.58        2.57      2.09 o 
   7   1  23        0.44        0.53      2.03 o 
   8   1  23        0.36        2.56      5.94 o 
  -8   2  23        4.58        4.66      2.43 o 
  -7   2  23       11.05       14.16      2.26 o 
  -6   2  23        0.04       -0.98      1.55 o 
  -5   2  23        1.19        0.13      1.55 o 
  -4   2  23        7.97        7.62      1.80 o 
  -3   2  23        0.90        0.41      1.90 o 
  -2   2  23        2.78        1.53      1.50 o 
  -1   2  23        1.37        1.81      1.59 o 
   0   2  23       59.10       65.96      3.49 o 
   1   2  23        6.62        5.12      1.82 o 
   2   2  23        5.78        0.50      1.62 o 
   3   2  23       11.24        8.86      2.94 o 
   4   2  23        0.18       -0.98      2.24 o 
   5   2  23        1.18        0.09      3.35 o 
   6   2  23       47.53       54.52      5.59 o 
  -4   3  23        7.11        6.67      2.45 o 
  -3   3  23        1.06       -0.28      1.62 o 
  -2   3  23        0.23        0.80      1.71 o 
  -1   3  23        0.02        1.44      1.67 o 
   0   3  23        4.58        2.98      1.51 o 
   1   3  23       23.98       23.32      2.13 o 
   2   3  23        2.40        1.96      1.53 o 
   3   3  23       19.76       23.45      2.25 o 
  -8   0  24        4.19        4.47      3.22 o 
  -6   0  24       14.92       11.87      2.37 o 
  -4   0  24       19.70       20.43      2.67 o 
  -2   0  24       12.94       15.92      2.47 o 
   0   0  24        1.55        0.48      1.71 o 
   2   0  24       18.45       19.09      2.51 o 
   4   0  24       54.28       71.63      5.17 o 
   6   0  24       12.38        9.02      2.42 o 
  -8   1  24       31.71       37.99      3.84 o 
  -7   1  24        0.15       -1.16      2.11 o 
  -6   1  24        2.45       -0.76      2.04 o 
  -5   1  24       11.11        8.19      2.38 o 
  -4   1  24       24.92       27.69      5.80 o 
  -3   1  24        2.79        2.89      1.99 o 
  -2   1  24       21.06       21.27      2.92 o 
  -1   1  24        4.32        1.08      2.31 o 
   0   1  24       30.47       30.08      3.12 o 
   1   1  24       34.55       36.28      3.35 o 
   2   1  24        0.19        0.70      3.49 o 
   3   1  24        0.02        0.29      1.88 o 
   4   1  24       11.97       10.27      2.43 o 
   5   1  24        3.75        2.28      2.11 o 
   6   1  24       11.41       13.42      2.64 o 
   7   1  24       46.67       64.82      6.57 o 
  -6   2  24        3.64        3.94      2.40 o 
  -5   2  24        0.68        2.11      2.28 o 
  -4   2  24        2.83        2.69      1.90 o 
  -3   2  24       23.35       23.32      2.42 o 
  -2   2  24        2.50        1.37      2.14 o 
  -1   2  24       17.20       19.60      2.51 o 
   0   2  24       12.88       15.43      2.84 o 
   1   2  24       32.32       35.44      3.54 o 
   2   2  24        3.74       -1.08      3.08 o 
   3   2  24       14.87       10.89      2.87 o 
   4   2  24        3.67       -0.15      2.17 o 
   5   2  24        0.77       -2.07      2.07 o 
  -7   0  25        7.44        9.78      3.49 o 
  -5   0  25        0.13       -1.96      2.38 o 
  -3   0  25        0.31       -1.18      1.77 o 
  -1   0  25       10.32        9.91      2.27 o 
   1   0  25       23.79       32.46      4.75 o 
   3   0  25        0.01       -0.13      1.85 o 
   5   0  25       33.89       37.68      3.29 o 
  -7   1  25        0.20       -1.14      2.15 o 
  -6   1  25        4.98        2.94      2.59 o 
  -5   1  25        4.14        0.22      2.73 o 
  -4   1  25        6.75        7.47      2.45 o 
  -3   1  25       31.94       28.62      3.22 o 
  -2   1  25        1.27        1.11      2.04 o 
  -1   1  25        8.49        5.85      2.35 o 
   0   1  25       11.41        7.41      3.22 o 
   1   1  25       15.38       13.10      2.53 o 
   2   1  25       26.96       28.16      3.18 o 
   3   1  25        0.01       -2.52      3.35 o 
   4   1  25       14.38        9.92      4.47 o 
   5   1  25        3.27        3.07      2.24 o 
  -4   2  25        0.33        0.52      2.22 o 
  -3   2  25       20.45       21.21      3.56 o 
  -2   2  25       28.13       30.99      3.54 o 
  -1   2  25       19.15       26.14      5.87 o 
   0   2  25        0.66       -0.49      2.22 o 
   1   2  25        0.32       -2.80      2.80 o 
   2   2  25        0.34       -1.98      2.22 o 
   3   2  25        1.08       -0.39      2.20 o 
  -6   0  26        0.42       -2.52      2.66 o 
  -4   0  26        0.03       -2.24      2.24 o 
  -2   0  26       21.31       27.05      2.97 o 
   0   0  26        0.00       -1.30      1.77 o 
   2   0  26       92.58      122.16      5.71 o 
   4   0  26        4.08        4.55      2.45 o 
  -5   1  26        0.00       -1.98      1.98 o 
  -4   1  26        0.58        0.26      2.11 o 
  -3   1  26        7.76        4.63      2.35 o 
  -2   1  26        9.39       13.09      2.68 o 
  -1   1  26       23.12       21.74      2.99 o 
   0   1  26        0.99        0.30      2.07 o 
   1   1  26        9.56        9.44      2.53 o 
   2   1  26        1.04       -0.86      2.01 o 
   3   1  26        4.11        3.91      2.35 o 
  -3   0  27        0.00       -1.96      2.66 o 
  -1   0  27       28.98       35.09      4.61 o 
   1   0  27        2.19        3.03      2.17 o 
                                                 
